# Supplementary material for: Interaction Analysis of Adenovirus L5 Protein With Pancreatic Cancer Cell Surface Receptor to Analyze Its Affinity for Oncolytic Virus Therapy
Source: Front Oncol. 2022 Mar 10;12:832277. doi: 10.3389/fonc.2022.832277 (PMC8960272; doi:10.3389/fonc.2022.832277)
Supplement: Supplementary file 2 [file DataSheet_2.xlsx]

## Sheet: HAdV2
The name, number and chain name of interacting residues of pancreatic cancer receptors and HAdV2 sipke protein generated by Prodigy
SLC2A1						MET						IL1RAP						NPR3						GABRP						SLC6A6						TMPRSS4
Receptor			Virus			Receptor			Virus			Receptor			Virus			Receptor			Virus			Receptor			Virus			Receptor			Virus			Receptor			Virus
GLN	304	A	THR	556	B	THR	268	B	ARG	412	B	LEU	79	C	SER	442	B	LEU	376	B	GLN	508	C	SER	37	A	ASP	416	B	SER	181	A	PRO	505	C	PRO	286	A	HIS	476	B
LYS	300	A	GLU	541	B	THR	309	B	THR	566	B	ARG	77	C	THR	566	B	GLN	51	B	GLN	508	C	LEU	5	A	THR	511	C	ASN	167	A	SER	485	B	PHE	331	A	VAL	441	B
ASP	177	A	ALA	570	A	ASN	381	B	LYS	475	B	THR	120	C	PRO	409	B	GLY	89	B	SER	442	B	ALA	208	A	MET	468	C	HIS	164	A	LYS	420	B	GLN	363	A	ALA	488	B
ASP	177	A	SER	509	B	ARG	384	B	ASP	416	B	THR	119	C	ASN	417	B	ARG	98	B	HIS	523	B	LEU	12	A	GLY	443	B	PHE	150	A	ASP	418	B	SER	387	A	ASN	417	B
ASN	182	A	THR	511	B	PRO	392	B	GLU	469	B	GLU	80	C	ASP	444	B	GLY	96	B	ALA	440	B	THR	134	A	SER	408	B	TRP	218	A	LYS	475	B	TYR	408	A	ASN	410	B
LYS	300	A	GLU	544	B	PHE	398	B	GLU	469	B	THR	120	C	SER	408	B	GLY	96	B	ALA	570	B	LEU	5	A	ASP	406	B	ASP	219	A	ASN	417	B	GLN	384	A	PRO	409	B
GLN	304	A	GLN	510	B	THR	557	A	ASP	416	C	THR	119	C	TYR	477	B	ALA	47	B	VAL	441	B	THR	134	A	PRO	407	B	ASP	219	A	LYS	475	B	ASN	282	A	GLU	469	B
GLN	304	A	VAL	455	B	HIS	644	A	HIS	414	C	ARG	117	C	SER	442	B	ARG	124	A	THR	451	C	GLY	136	A	TYR	477	B	SER	165	A	THR	403	B	PHE	247	A	ARG	412	B
LEU	361	A	ILE	413	B	LYS	311	B	ASP	444	B	ILE	69	C	ASP	418	B	GLN	100	B	ASP	525	B	LEU	207	A	GLN	463	C	LYS	180	A	LEU	501	C	GLN	334	A	VAL	441	B
GLU	359	A	ASN	470	B	THR	273	B	HIS	414	B	ARG	117	C	CYS	419	B	ALA	122	B	THR	451	C	ARG	206	A	ASN	537	C	SER	165	A	TYR	477	B	TYR	408	A	HIS	476	B
GLU	299	A	THR	507	B	GLU	267	B	ARG	412	B	PHE	85	C	GLY	450	B	ARG	98	B	THR	527	B	ALA	208	A	THR	545	C	TRP	183	A	GLY	483	B	SER	387	A	ASP	416	B
ASP	177	A	ALA	512	B	ASN	382	B	LYS	474	B	GLU	80	C	ASP	418	B	GLN	51	B	GLN	510	C	LEU	205	A	LYS	506	C	SER	165	A	THR	486	B	GLN	384	A	ASP	416	B
VAL	39	A	SER	509	B	SER	641	A	THR	451	C	ILE	83	C	SER	446	B	PRO	95	B	THR	568	B	LEU	38	A	ASN	417	B	ASN	202	A	TYR	477	B	ASP	290	A	GLU	469	B
ASN	182	A	VAL	441	A	LYS	311	B	SER	447	B	ARG	117	C	LYS	474	B	ARG	124	A	VAL	452	C	SER	71	A	LEU	502	C	GLN	151	A	PRO	409	B	GLN	227	A	SER	447	B
GLN	360	A	ILE	413	B	LYS	311	B	SER	442	B	ILE	69	C	SER	415	B	SER	381	B	GLN	508	C	ILE	72	A	LEU	501	C	HIS	164	A	SER	408	B	TYR	285	A	GLU	469	B
GLY	181	A	SER	509	B	THR	422	B	ASN	417	B	GLY	65	C	ASN	417	B	PRO	95	B	ALA	440	B	GLU	132	A	THR	486	B	TRP	218	A	ASN	417	B	GLN	384	A	ASP	418	B
GLU	42	A	THR	507	B	LYS	310	B	SER	447	B	ASP	78	C	GLY	443	B	LYS	52	B	GLY	524	B	HIS	131	A	LEU	502	C	GLN	154	A	PRO	409	B	GLN	334	A	PRO	409	B
PRO	362	A	ILE	413	B	GLN	559	A	ASP	416	C	GLU	81	C	HIS	414	B	LYS	52	B	GLN	510	C	ALA	8	A	LYS	420	B	ASP	219	A	LYS	474	B	ARG	248	A	SER	472	B
GLU	359	A	GLU	547	B	SER	308	B	THR	568	B	GLU	80	C	HIS	414	B	THR	88	B	GLY	443	B	HIS	131	A	PRO	405	B	SER	165	A	ASP	406	B	MET	370	A	HIS	476	B
GLU	426	A	THR	543	B	ARG	384	B	SER	472	B	GLU	80	C	THR	449	B	PRO	50	B	LEU	439	B	LEU	207	A	VAL	548	C	GLN	154	A	ASN	417	B	ASN	335	A	LEU	439	B
GLY	175	A	SER	509	B	ALA	271	B	HIS	414	B	THR	120	C	HIS	476	B	LYS	52	B	ASP	525	B	PHE	9	A	THR	511	C	TRP	218	A	SER	472	B	MET	284	A	PRO	490	B
LEU	355	A	GLU	544	B	THR	309	B	THR	568	B	ASP	78	C	ASP	444	B	ARG	91	B	SER	442	B	ALA	8	A	ALA	440	B	ASN	202	A	HIS	476	B	GLY	337	A	ASP	444	B
GLU	299	A	THR	539	B	THR	646	A	THR	449	C	ASN	118	C	HIS	476	B	PRO	95	B	VAL	441	B	ALA	208	A	SER	549	C	GLN	154	A	SER	442	B	SER	387	A	LYS	474	B
PRO	306	A	GLN	508	B	THR	421	B	ASP	416	B	CYS	122	C	PRO	409	B	THR	88	B	SER	442	B	HIS	204	A	LYS	506	C	TRP	183	A	GLN	581	C	VAL	229	A	ASP	416	B
LEU	361	A	SER	415	B	ALA	271	B	ARG	412	B	THR	119	C	LYS	474	B	PRO	50	B	THR	511	C	ASP	108	A	LYS	474	B	TRP	218	A	ASN	470	B	TRP	406	A	ASN	417	B
LEU	185	A	SER	442	A	PHE	398	B	MET	468	B	THR	119	C	HIS	476	B	GLY	96	B	THR	568	B	PRO	39	A	ASP	416	B	VAL	182	A	LEU	501	C	TYR	285	A	HIS	476	B
ILE	179	A	THR	566	A	THR	309	B	GLY	443	B	ARG	77	C	ASP	444	B	ARG	124	A	SER	446	C	ARG	141	A	SER	442	B	LYS	155	A	THR	568	B	PHE	331	A	GLY	443	B
ASP	177	A	LEU	439	A	ASN	381	B	HIS	476	B	ILE	83	C	SER	447	B	GLY	96	B	LEU	439	B	HIS	131	A	THR	404	B	PHE	150	A	ASP	416	B	GLY	407	A	SER	408	B
GLN	360	A	HIS	414	B	THR	309	B	ASP	444	B	TYR	121	C	PRO	409	B	GLU	84	B	THR	568	B	SER	4	A	LYS	420	B	TYR	147	A	ASN	417	B	CYS	246	A	ASP	416	B
VAL	307	A	SER	509	B	LEU	562	A	HIS	414	C	GLU	80	C	SER	442	B	THR	97	B	THR	568	B	GLY	31	A	ASP	444	B	LYS	180	A	LYS	506	C	CYS	383	A	PRO	409	B
ASP	177	A	HIS	523	A	PHE	398	B	LYS	475	B	ARG	117	C	PRO	409	B	THR	88	B	SER	447	B	TYR	87	A	ASP	406	B	TRP	218	A	MET	468	B	GLY	337	A	THR	568	B
ILE	179	A	THR	568	A	LEU	604	A	THR	451	C	THR	119	C	PRO	407	B	ARG	124	A	HIS	414	C	CYS	11	A	GLY	443	B	TRP	166	A	SER	408	B	GLY	407	A	ASN	417	B
GLU	426	A	THR	545	B	ASN	393	B	GLU	469	B	THR	67	C	LYS	474	B	GLY	96	B	HIS	523	B	SER	33	A	MET	448	B	VAL	203	A	HIS	476	B	GLN	334	A	LYS	420	B
ILE	179	A	HIS	523	A	GLN	425	B	VAL	441	B	GLU	80	C	SER	415	B	PRO	50	B	ALA	570	B	MET	1	A	LYS	506	C	GLN	151	A	ASN	417	B	GLY	385	A	ASN	417	B
PRO	362	A	ARG	412	B	THR	268	B	HIS	414	B	ILE	83	C	GLY	450	B	GLY	89	B	GLY	443	B	GLY	136	A	SER	408	B	ARG	201	A	HIS	476	B	CYS	230	A	SER	415	B
SER	178	A	THR	568	A	ASN	593	A	GLU	544	C	GLY	65	C	LYS	474	B	ARG	90	B	SER	442	B	ARG	206	A	TYR	551	C	PHE	153	A	SER	442	B	SER	405	A	LYS	474	B
ASN	182	A	LEU	439	A	THR	646	A	GLY	450	C	ILE	83	C	MET	448	B	GLY	87	B	SER	442	B	VAL	135	A	LYS	474	B	LYS	217	A	LYS	475	B	HIS	250	A	ARG	412	B
TYR	366	A	VAL	452	B	ASN	593	A	THR	545	C	GLU	81	C	SER	447	B	ALA	47	B	LYS	420	B	PHE	9	A	HIS	523	B	PHE	150	A	SER	415	B	LYS	338	A	GLY	443	B
LEU	185	A	THR	568	A	LYS	311	B	GLY	443	B	PRO	82	C	SER	447	B	ARG	124	A	MET	448	C	THR	211	A	THR	545	C	TRP	183	A	GLU	582	C	LYS	249	A	ARG	412	B
VAL	307	A	GLN	508	B	ARG	384	B	SER	471	B	ARG	77	C	GLY	443	B	PRO	95	B	SER	442	B	ARG	206	A	TYR	504	C	GLN	151	A	SER	442	B	CYS	410	A	PRO	409	B
TRP	363	A	GLY	450	B	THR	646	A	THR	451	C	ARG	77	C	SER	447	B	ARG	91	B	THR	566	B	MET	1	A	THR	507	C	HIS	164	A	ASP	406	B	LYS	249	A	ILE	413	B
TYR	366	A	SER	454	B	LYS	310	B	THR	566	B	LEU	66	C	LYS	474	B	ARG	124	B	VAL	452	C	ARG	206	A	GLN	463	C	GLN	154	A	VAL	441	B	LYS	249	A	PHE	458	B
TYR	308	A	ASP	525	A	HIS	394	B	SER	546	B	ARG	86	C	SER	447	B	ARG	91	B	GLU	567	B	CYS	11	A	VAL	441	B	ASN	167	A	TYR	477	B	CYS	246	A	ARG	412	B
TRP	363	A	THR	449	B	THR	421	B	LYS	474	B	PHE	85	C	THR	451	B	PRO	50	B	SER	509	C	LEU	12	A	ASP	444	B	TRP	218	A	ASN	410	B	MET	339	A	GLY	443	B
PHE	298	A	THR	539	B	LYS	310	B	ASP	444	B	TYR	121	C	SER	408	B	LYS	383	B	GLN	508	C	HIS	131	A	ASN	484	B	SER	165	A	PRO	407	B	LYS	338	A	ASP	444	B
PRO	36	A	GLN	508	B	HIS	644	A	ARG	412	C	THR	119	C	ASN	410	B	PRO	50	B	ALA	512	C	CYS	11	A	THR	568	B	SER	181	A	LEU	502	C	ASN	335	A	VAL	441	B
PRO	306	A	THR	539	B	ASN	393	B	GLU	547	B	LEU	79	C	SER	447	B	PRO	49	B	THR	511	C	MET	1	A	ASN	514	C	SER	165	A	SER	408	B	ARG	248	A	ASN	470	B
GLN	305	A	ASP	525	A	ILE	560	A	ARG	412	C	ILE	69	C	ASP	416	B	TYR	380	B	GLN	508	C	LYS	35	A	SER	447	B	LEU	222	A	ASP	416	B	MET	339	A	SER	442	B
ALA	301	A	GLU	541	B	ASN	393	B	SER	546	B	ILE	69	C	ASN	417	B	ARG	98	B	LYS	528	B	ALA	8	A	VAL	441	B	TRP	218	A	ASP	416	B	GLN	384	A	SER	442	B
LYS	300	A	ARG	460	B	THR	422	B	ASP	416	B	ILE	83	C	HIS	414	B	ALA	122	B	VAL	452	C	ALA	208	A	VAL	548	C	TYR	147	A	PRO	409	B	LYS	338	A	VAL	441	B
TRP	363	A	HIS	414	B	GLN	559	A	ARG	412	C	ALA	64	C	HIS	476	B	ARG	124	A	GLY	450	C	ARG	32	A	SER	442	B	SER	181	A	THR	507	C	VAL	229	A	HIS	414	B
LYS	183	A	PRO	505	B	GLU	267	B	SER	415	B	PRO	82	C	HIS	414	B	ALA	121	B	THR	451	C	LEU	205	A	SER	542	C	LEU	226	A	ARG	412	B	ARG	248	A	ARG	412	B
LYS	183	A	LYS	420	A	ARG	592	A	GLU	544	C	THR	67	C	ASN	417	B	LYS	52	B	HIS	523	B	ARG	206	A	LYS	506	C	TRP	218	A	GLU	469	B	CYS	410	A	SER	408	B
LEU	176	A	SER	509	B	GLU	267	B	ASP	416	B	GLU	80	C	SER	447	B	ARG	81	B	THR	566	B	ASP	108	A	ASN	417	B	SER	165	A	SER	485	B	LYS	249	A	SER	471	B
LYS	300	A	THR	543	B	ILE	560	A	ASP	416	C	ASP	78	C	SER	447	B	GLN	51	B	SER	509	C	ALA	109	A	LYS	474	B	LYS	217	A	GLU	469	B	TYR	408	A	SER	408	B
SER	178	A	HIS	523	A	ARG	384	B	GLU	469	B	ASN	118	C	LYS	474	B	ARG	124	A	SER	447	C	SER	71	A	LEU	501	C	TRP	218	A	ARG	412	B	GLY	336	A	THR	568	B
PRO	362	A	SER	472	B	ASN	382	B	ASP	416	B	GLY	65	C	HIS	476	B	ARG	91	B	GLY	443	B	SER	71	A	PRO	505	C	VAL	182	A	LEU	502	C	MET	284	A	HIS	476	B
GLU	299	A	GLY	538	B	THR	557	A	ARG	412	C	ASN	118	C	PRO	409	B	LEU	376	B	SER	509	C	ASP	34	A	ASP	416	B	SER	181	A	LYS	506	C	GLN	384	A	BYS	419	B
VAL	303	A	THR	539	B	ASN	382	B	ASN	417	B	ARG	117	C	ASP	418	B	ARG	124	A	THR	449	C	ARG	141	A	VAL	441	B	ASN	163	A	ASP	406	B	LYS	338	A	THR	566	B
SER	178	A	THR	566	A	GLY	643	A	HIS	414	C	LEU	79	C	ASP	444	B	THR	97	B	HIS	523	B	ARG	153	A	PRO	405	B	LEU	222	A	ARG	412	B	HIS	245	A	ASP	416	B
LYS	38	A	GLN	508	B	ARG	384	B	ARG	412	B	THR	119	C	SER	408	B	PRO	49	B	SER	509	C	ASP	34	A	ASN	417	B	TYR	147	A	LYS	474	B	GLN	334	A	SER	408	B
GLU	42	A	LYS	506	B	GLY	645	A	HIS	414	C	ASN	118	C	ASN	417	B	PRO	50	B	GLN	510	C	ARG	206	A	VAL	548	C	SER	181	A	LEU	501	C	GLY	385	A	SER	442	B
LEU	361	A	HIS	414	B	ASN	393	B	THR	545	B	ILE	69	C	SER	442	B	ARG	98	B	GLU	567	B	LYS	35	A	ASP	416	B	ASN	202	A	LYS	474	B	GLY	337	A	VAL	441	B
GLY	181	A	THR	511	B	PHE	398	B	LEU	467	B	ARG	117	C	ASP	416	B	ARG	124	B	SER	456	C	TYR	244	A	GLU	469	C	PHE	150	A	SER	442	B	GLU	365	A	PRO	490	B
GLN	305	A	GLY	524	A	ASN	381	B	LYS	474	B	ARG	117	C	ASN	417	B	GLU	84	B	THR	566	B	LYS	35	A	MET	448	B	TRP	183	A	LEU	502	C	ARG	248	A	ASP	416	B
LYS	38	A	LYS	506	B	CYS	397	B	GLU	469	B	PRO	82	C	SER	415	B	GLY	89	B	VAL	441	B	ARG	206	A	SER	549	C	LYS	217	A	HIS	476	B	GLN	227	A	GLY	450	B
PRO	362	A	PHE	458	B	ILE	639	A	THR	451	C	ASN	118	C	SER	408	B	GLY	125	A	THR	451	C	VAL	133	A	SER	408	B	SER	165	A	THR	404	B	ARG	248	A	LEU	473	B
GLN	37	A	GLN	508	B	ASN	393	B	GLU	544	B	THR	67	C	ASP	416	B	PRO	95	B	LEU	439	B	ALA	208	A	SER	546	C	LYS	217	A	LYS	474	B	GLN	384	A	ASN	417	B
ASP	184	A	LYS	420	A	THR	646	A	HIS	414	C	ARG	117	C	VAL	441	B	ARG	91	B	THR	568	B	SER	33	A	SER	442	B	HIS	164	A	PRO	407	B	GLU	365	A	ALA	488	B
PRO	306	A	GLN	510	B	GLU	297	B	SER	442	B	LEU	66	C	ASN	417	B	ARG	91	B	ASP	444	B	VAL	135	A	PRO	409	B	HIS	164	A	PRO	409	B	LYS	249	A	ASN	470	B
GLY	302	A	ARG	460	B	LYS	310	B	GLY	443	B	ASP	78	C	SER	442	B	PRO	49	B	THR	507	C	VAL	135	A	SER	408	B	TRP	218	A	LYS	474	B	PHE	331	A	SER	442	B
GLU	299	A	ARG	460	B	ASN	382	B	PRO	409	B	ILE	83	C	THR	449	B	ARG	98	B	ASP	525	B	VAL	133	A	PRO	407	B	LEU	216	A	LYS	475	B	ASN	335	A	LYS	420	B
ALA	301	A	GLU	544	B	THR	309	B	GLU	567	B	THR	120	C	TYR	477	B	LEU	48	B	VAL	441	B	VAL	135	A	HIS	476	B	PHE	150	A	ASN	417	B	SER	405	A	ASN	417	B
LEU	358	A	PHE	458	B	LYS	311	B	VAL	441	B	THR	119	C	PRO	409	B	LEU	48	B	LEU	439	B	ASN	137	A	SER	408	B	TRP	183	A	ASN	484	B	ARG	248	A	LYS	474	B
PRO	362	A	SER	456	B	GLU	267	B	HIS	414	B	GLU	80	C	MET	448	B	LYS	382	B	GLN	508	C	ARG	206	A	PRO	505	C	SER	181	A	TYR	504	C	LYS	287	A	GLU	469	B
PRO	362	A	HIS	414	B	THR	421	B	ASN	417	B							GLU	84	B	GLU	567	B	GLY	31	A	SER	446	B	SER	205	A	HIS	476	B	GLY	337	A	GLY	443	B
GLY	302	A	SER	540	B													ARG	124	B	VAL	455	C	HIS	204	A	THR	543	C	TRP	218	A	SER	471	B	VAL	229	A	SER	415	B
GLU	426	A	GLU	544	B													ARG	124	B	SER	454	C	ARG	32	A	GLY	443	B	LEU	216	A	GLU	469	B	TRP	406	A	HIS	476	B
GLU	42	A	PRO	505	B																			ASP	34	A	SER	415	B	LYS	155	A	VAL	441	B	GLY	337	A	SER	442	B
GLN	305	A	THR	539	B																			GLN	209	A	SER	546	C	LEU	226	A	ASP	416	B	HIS	245	A	LYS	474	B
GLY	302	A	PHE	458	B																			TYR	210	A	THR	545	C	TRP	166	A	TYR	477	B	LYS	287	A	LYS	474	B
GLU	299	A	GLN	508	B																			THR	134	A	ASN	410	B	TRP	218	A	LEU	473	B	GLY	385	A	ASP	416	B
GLN	360	A	ARG	412	B																			ARG	153	A	PRO	407	B	GLN	151	A	ASP	416	B	TYR	408	A	TYR	477	B
GLY	430	A	GLU	544	B																			SER	33	A	GLY	443	B	ARG	201	A	TYR	477	B	TRP	406	A	LYS	474	B
GLU	359	A	SER	471	B																			ASN	241	A	THR	545	C							GLY	385	A	ASP	418	B
THR	295	A	GLN	508	B																			SER	33	A	SER	447	B							GLN	227	A	SER	446	B
ASN	182	A	THR	568	A																			VAL	135	A	ASN	417	B							HIS	228	A	HIS	414	B
VAL	39	A	THR	507	B																			ASP	34	A	ASP	418	B							GLN	334	A	PRO	407	B
GLU	299	A	GLU	541	B																			VAL	133	A	SER	485	B							VAL	229	A	ARG	412	B
VAL	307	A	GLN	510	B																			SER	4	A	PRO	505	C							ASN	282	A	GLU	547	B
GLY	302	A	GLU	541	B																			ASP	34	A	GLY	443	B							LYS	249	A	SER	472	B
LEU	185	A	GLY	443	A																			LEU	243	A	SER	546	C							PRO	283	A	LYS	475	B
LYS	300	A	ASN	470	B																			TYR	210	A	VAL	548	C							TYR	224	A	HIS	414	B
GLU	359	A	GLU	469	B																			LEU	139	A	PRO	409	B							GLY	409	A	SER	408	B
VAL	39	A	GLN	508	B																			CYS	11	A	SER	442	B							TYR	285	A	LYS	475	B
ALA	301	A	ARG	460	B																			LEU	207	A	THR	550	C							GLN	227	A	MET	448	B
GLY	302	A	THR	539	B																			TYR	3	A	LYS	506	C							PRO	283	A	GLU	469	B
GLY	175	A	GLN	508	B																			MET	1	A	THR	511	C							HIS	228	A	SER	447	B
GLU	299	A	THR	543	B																			HIS	204	A	GLN	508	C							TYR	408	A	PRO	409	B
GLU	299	A	SER	542	B																			THR	134	A	THR	404	B							THR	251	A	GLU	544	B
ALA	35	A	GLN	508	B																			LYS	35	A	SER	415	B							HIS	245	A	GLU	469	B
PRO	431	A	GLU	544	B																			TYR	244	A	MET	468	C							GLN	384	A	LYS	420	B
ASN	34	A	GLN	508	B																			LEU	7	A	VAL	441	B							CYS	383	A	ASN	417	B
ASP	184	A	VAL	441	A																			LEU	5	A	LEU	439	B							GLY	407	A	PRO	409	B
SER	178	A	LYS	528	A																			ALA	8	A	LEU	439	B							LEU	265	A	SER	447	B
ASN	182	A	ALA	440	A																			ASN	241	A	SER	546	C							HIS	228	A	SER	415	B
CYS	429	A	THR	545	B																			ARG	206	A	SER	552	C							HIS	250	A	HIS	414	B
LEU	361	A	ARG	412	B																			ARG	32	A	ASP	444	B							LYS	249	A	ARG	460	B
TRP	363	A	VAL	452	B																			VAL	133	A	THR	404	B							MET	284	A	LYS	475	B
LEU	188	A	GLY	443	A																			ARG	153	A	ASP	406	B							HIS	245	A	ARG	412	B
ASP	177	A	LYS	513	B																			LEU	5	A	LYS	513	C							GLN	227	A	HIS	414	B
ILE	179	A	GLU	567	A																			SER	4	A	ASP	406	B							GLY	336	A	VAL	441	B
LYS	38	A	THR	507	B																			ARG	153	A	LEU	502	C							GLN	227	A	THR	449	B
GLN	304	A	SER	456	B																			ALA	208	A	GLN	463	C							ASN	282	A	LYS	475	B
GLY	181	A	THR	568	A																			TYR	244	A	GLU	547	C							ARG	248	A	GLU	469	B
PRO	431	A	THR	545	B																			MET	1	A	PRO	505	C							GLU	365	A	HIS	476	B
LEU	185	A	VAL	441	A																			ARG	206	A	GLU	541	C							ARG	248	A	SER	471	B
LEU	176	A	GLN	510	B																			GLY	136	A	HIS	476	B							GLN	334	A	ASP	406	B
LEU	428	A	THR	545	B																			VAL	133	A	ASP	406	B							GLN	384	A	VAL	441	B
MET	180	A	GLY	443	A																			GLU	132	A	THR	404	B
TRP	363	A	ILE	413	B																			LEU	139	A	SER	408	B
GLU	299	A	LYS	506	B																			THR	134	A	THR	486	B
LYS	183	A	ASP	406	A																			LEU	38	A	ASP	416	B
GLN	305	A	GLN	510	B																			LEU	207	A	SER	549	C
ALA	301	A	PHE	458	B																			ARG	206	A	THR	550	C
GLN	304	A	SER	454	B																			VAL	133	A	TYR	477	B
ASP	177	A	GLN	510	B																			ASN	2	A	SER	509	C
GLY	430	A	THR	545	B																			TYR	244	A	SER	546	C
LEU	188	A	SER	442	A																			HIS	131	A	SER	485	B
ASN	182	A	SER	509	B																			ASN	2	A	GLN	508	C
TYR	366	A	THR	451	B																			THR	85	A	LEU	502	C
SER	178	A	GLU	567	A																			THR	134	A	LYS	474	B
GLN	304	A	THR	539	B																			VAL	135	A	TYR	477	B
MET	180	A	THR	568	A																			SER	33	A	SER	415	B
ASP	177	A	THR	511	B																			ARG	206	A	LEU	501	C
GLN	304	A	VAL	452	B																			CYS	11	A	ALA	440	B
GLU	299	A	SER	540	B																			LEU	205	A	SER	549	C
LYS	300	A	SER	542	B																			SER	73	A	LEU	501	C
SER	296	A	GLN	508	B																			LEU	36	A	ASP	416	B
ASP	177	A	THR	568	A																			ALA	208	A	THR	550	C
LEU	185	A	ALA	440	A																			ASN	2	A	THR	507	C
																								ARG	110	A	HIS	476	B
																								ALA	70	A	LYS	506	C
																								ASP	34	A	SER	442	B
																								GLU	132	A	ASN	484	B
																								TYR	3	A	THR	507	C
																								MET	1	A	SER	509	C
																								THR	134	A	THR	403	B
																								GLN	209	A	GLN	463	C
																								VAL	135	A	ASN	410	B
																								ALA	208	A	GLU	547	C
																								LEU	205	A	VAL	548	C
																								ARG	206	A	GLY	538	C
																								ASP	34	A	VAL	441	B
																								THR	134	A	TYR	477	B
																								LEU	205	A	GLU	541	C
																								SER	33	A	ASP	444	B
																								GLU	132	A	TYR	477	B
																								SER	73	A	THR	550	C
																								ALA	70	A	PRO	505	C
																								ARG	110	A	LYS	474	B
																								LEU	12	A	SER	442	B
																								PHE	9	A	LEU	439	B
																								ARG	32	A	SER	447	B
																								SER	37	A	ASN	417	B
																								THR	134	A	TRP	402	B
																								TYR	244	A	ASN	470	C
																								GLU	132	A	SER	485	B
																								GLY	31	A	SER	447	B

## Sheet: HAdV3
The name, number and chain name of interacting residues of pancreatic cancer receptors and HAdV3 sipke protein generated by Prodigy
SLC2A1						MET						IL1RAP						NPR3						GABRP						SLC6A6						TMPRSS4
Receptor			Virus			Receptor			Virus			Receptor			Virus			Receptor			Virus			Receptor			Virus			Receptor			Virus			Receptor			Virus
VAL	39	A	ARG	276	C	HIS	394	B	TYR	205	C	THR	119	C	ASP	206	C	PRO	50	B	GLU	146	C	VAL	30	A	ALA	303	A	LYS	217	A	GLU	146	C	LYS	226	A	ASN	293	C
LEU	357	A	ASP	178	A	GLN	387	B	ASN	251	C	ILE	83	C	SER	190	C	ALA	123	A	GLN	302	A	ALA	8	A	LYS	275	C	ASN	167	A	SER	190	C	ASN	255	A	ALA	263	A
GLN	360	A	TYR	179	A	HIS	394	B	TYR	156	C	ILE	83	C	ASN	192	C	GLY	125	B	ASP	261	A	CYS	11	A	GLY	244	C	GLU	449	A	THR	182	C	HIS	250	A	TYR	250	C
ASP	177	A	PRO	278	C	HIS	394	B	SER	216	C	ASN	84	C	GLY	262	A	TYR	103	B	ASN	242	C	CYS	11	A	ASN	242	C	SER	165	A	TYR	147	C	PHE	254	A	GLY	262	A
GLY	53	A	LEU	292	C	PHE	398	B	ASN	201	C	LYS	94	C	ASN	242	C	PRO	49	B	TYR	179	C	LEU	12	A	TYR	257	A	SER	165	A	ILE	191	C	PHE	254	A	THR	245	C
VAL	49	A	VAL	189	C	LEU	269	B	PRO	250	C	GLU	80	C	GLU	194	C	ARG	124	B	THR	245	C	ARG	206	A	SER	190	C	SER	181	A	LYS	275	C	ASN	335	A	LYS	149	C
GLY	53	A	SER	190	C	PHE	398	B	LEU	298	C	GLU	80	C	TYR	147	C	LEU	48	B	TYR	179	C	LEU	205	A	SER	190	C	GLU	197	A	ASN	186	C	LYS	249	A	GLU	194	C
GLU	54	A	ASN	293	C	GLU	395	B	SER	199	C	PHE	85	C	LYS	258	A	PRO	50	B	TYR	147	C	LEU	5	A	TYR	250	C	PRO	169	A	SER	190	C	THR	251	A	HIS	246	C
LEU	355	A	ASP	178	A	ASN	393	B	GLU	203	C	THR	119	C	ARG	281	C	ALA	122	A	GLN	302	A	LEU	7	A	ASN	242	C	LYS	180	A	SER	260	A	GLU	280	A	PRO	241	C
GLN	360	A	ALA	176	A	ASN	393	B	TYR	205	C	ILE	83	C	SER	291	C	ARG	98	B	GLU	194	C	MET	1	A	LEU	289	C	TRP	183	A	LYS	258	A	LYS	249	A	ASN	192	C
ASP	177	A	ASP	279	C	GLN	387	B	PRO	250	C	GLY	65	C	SER	280	C	ALA	47	B	ASN	186	C	THR	211	A	ASN	186	C	LYS	155	A	ASP	279	C	ASP	252	A	ASN	247	C
ASN	45	A	LEU	289	C	ASN	393	B	THR	296	C	ASN	84	C	LEU	289	C	PHE	99	B	TYR	147	C	SER	73	A	GLY	148	C	LYS	178	A	ASN	242	C	GLY	337	A	THR	182	C
LYS	38	A	GLY	244	C	THR	401	B	VAL	198	C	PRO	88	C	GLY	262	A	ARG	98	B	PRO	278	C	PHE	9	A	TYR	250	C	LYS	155	A	ASP	206	C	GLN	384	A	GLY	148	C
PRO	58	A	ALA	263	A	GLU	395	B	GLU	203	C	TYR	71	C	TYR	147	C	GLY	96	B	ILE	145	C	VAL	30	A	SER	177	A	THR	168	A	ASN	188	C	ARG	248	A	TYR	196	C
LEU	358	A	ASP	178	A	HIS	394	B	ASN	201	C	ASN	84	C	LYS	275	C	GLY	125	B	SER	260	A	PHE	9	A	LYS	275	C	GLN	151	A	LYS	149	C	SER	387	A	TYR	147	C
LYS	38	A	ARG	276	C	ASN	381	B	ALA	263	A	ASN	90	C	GLY	262	A	PRO	95	B	TYR	179	C	MET	1	A	ASN	192	C	ASN	179	A	LYS	275	C	ARG	248	A	ARG	276	C
LYS	300	A	THR	245	C	GLU	395	B	ILE	154	C	THR	67	C	PRO	278	C	PRO	49	B	ILE	191	C	VAL	28	A	GLN	302	A	TYR	147	A	LYS	149	C	GLY	336	A	ASP	178	C
HIS	50	A	TYR	179	C	ARG	404	B	ASN	195	C	MET	115	C	TYR	147	C	THR	97	B	TYR	147	C	GLY	31	A	GLY	175	A	HIS	170	A	ASN	293	C	ARG	248	A	SER	207	C
LYS	114	A	TYR	147	C	THR	401	B	ASN	197	C	GLU	89	C	GLY	262	A	ARG	124	A	THR	304	A	ALA	8	A	THR	245	C	ASN	163	A	LEU	289	C	ASP	252	A	TYR	250	C
LEU	428	A	THR	300	A	THR	268	B	PRO	250	C	PHE	85	C	LEU	289	C	PRO	49	B	LEU	183	C	PHE	9	A	LYS	258	A	TRP	166	A	TYR	147	C	MET	339	A	TYR	179	C
GLU	359	A	ASP	178	A	LYS	380	B	ASP	261	A	ASN	84	C	LYS	258	A	LYS	52	A	ASP	178	A	GLU	29	A	ASP	178	A	SER	207	A	LYS	185	C	LYS	338	A	THR	182	C
GLU	359	A	ALA	303	A	PHE	398	B	GLU	203	C	THR	67	C	ASP	279	C	PRO	50	B	SER	190	C	GLU	17	A	THR	301	A	LYS	155	A	THR	282	C	THR	251	A	TYR	250	C
GLU	299	A	GLY	244	C	PHE	398	B	SER	199	C	PHE	85	C	ASN	293	C	ARG	98	B	TYR	147	C	VAL	30	A	ALA	176	A	THR	189	A	ASN	188	C	ASP	386	A	TYR	147	C
GLN	360	A	SER	177	A	GLU	240	B	PRO	287	C	LYS	96	C	ASN	242	C	PRO	49	B	ASN	186	C	ALA	208	A	THR	182	C	LYS	217	A	TYR	179	C	GLN	384	A	LYS	149	C
GLN	37	A	ASN	242	C	ASN	382	B	ASP	261	A	PRO	88	C	ASP	261	A	ALA	123	B	SER	260	A	ALA	8	A	ASN	242	C	HIS	164	A	GLU	194	C	LYS	338	A	LYS	185	C
PRO	431	A	GLN	302	A	GLU	395	B	TYR	156	C	ASN	84	C	THR	270	C	ARG	91	B	GLU	146	C	ARG	153	A	PRO	278	C	TRP	183	A	VAL	269	C	PHE	254	A	ALA	259	A
GLU	299	A	THR	245	C	ASN	382	B	SER	260	A	GLU	89	C	ALA	263	A	ARG	98	B	TYR	196	C	HIS	204	A	VAL	189	C	HIS	164	A	SER	190	C	LYS	249	A	VAL	285	C
LEU	357	A	GLN	302	A	THR	268	B	ALA	252	C	PRO	82	C	ASN	192	C	ARG	124	B	SER	260	A	TYR	210	A	ASN	186	C	HIS	164	A	ASN	192	C	VAL	253	A	THR	245	C
GLN	304	A	LEU	240	C	ARG	384	B	PRO	250	C	ARG	91	C	ASP	261	A	ARG	91	B	TYR	147	C	VAL	30	A	ASP	178	A	TRP	183	A	TYR	256	A	GLN	384	A	GLU	146	C
THR	295	A	ASN	242	C	ASN	393	B	MET	281	C	HIS	62	C	PRO	241	C	ARG	119	A	THR	301	A	ARG	206	A	ILE	144	C	TRP	166	A	TYR	179	C	HIS	245	A	TYR	147	C
LEU	355	A	GLN	302	A	ARG	404	B	TYR	188	C	ARG	77	C	TYR	179	C	ARG	91	B	GLY	148	C	ASP	34	A	ALA	243	C	ASN	179	A	ASN	242	C	ASN	255	A	LYS	258	A
VAL	307	A	LEU	240	C	GLU	419	B	ASN	251	C	GLU	95	C	ASN	242	C	ARG	124	B	THR	304	A	PHE	9	A	GLY	244	C	PRO	158	A	TYR	147	C	GLU	280	A	ARG	276	C
SER	55	A	ASN	293	C	PRO	392	B	TYR	205	C	LEU	87	C	ALA	263	A	ARG	124	B	ALA	259	A	LEU	243	A	LYS	185	C	ILE	186	A	PHE	265	A	THR	251	A	THR	245	C
TYR	308	A	LEU	240	C	THR	401	B	SER	199	C	PHE	85	C	THR	270	C	ALA	122	B	GLY	244	C	VAL	30	A	THR	304	A	ILE	184	A	SER	291	C	GLN	227	A	VAL	189	C
LYS	183	A	GLU	194	C	ARG	384	B	ASN	251	C	PHE	85	C	SER	190	C	ALA	126	B	SER	260	A	HIS	204	A	LEU	292	C	VAL	182	A	LEU	264	A	MET	284	A	PRO	278	C
GLY	430	A	THR	301	A	THR	421	B	ASN	251	C	GLU	80	C	ASN	192	C	ARG	124	A	GLN	302	A	TYR	244	A	THR	182	C	LYS	180	A	GLY	244	C	GLN	227	A	ASN	293	C
GLU	54	A	LEU	292	C	LEU	403	B	LEU	192	C	ILE	69	C	TYR	147	C	GLN	51	B	ASN	192	C	THR	134	A	LEU	277	C	ASN	163	A	SER	190	C	MET	284	A	SER	207	C
GLU	359	A	THR	304	A	PRO	392	B	PRO	287	C	ASN	90	C	SER	260	A	ARG	124	B	GLU	299	A	ARG	206	A	VAL	193	C	TRP	166	A	ILE	191	C	MET	284	A	ASP	279	C
GLU	359	A	GLN	302	A	HIS	396	B	TYR	156	C	PRO	88	C	ALA	263	A	GLU	54	B	ASN	242	C	ARG	141	A	GLY	244	C	PRO	169	A	TRP	290	C	ASN	282	A	ARG	276	C
LYS	38	A	ALA	243	C	PHE	241	B	ARG	285	C	ASN	118	C	ASP	279	C	GLU	104	B	PRO	241	C	LEU	207	A	TYR	179	C	ASN	202	A	TYR	147	C	LYS	249	A	TYR	250	C
GLU	299	A	ALA	243	C	HIS	394	B	SER	217	C	PHE	85	C	GLU	268	C	ARG	124	B	GLN	302	A	VAL	133	A	PRO	278	C	LYS	155	A	PRO	278	C	GLY	385	A	TYR	147	C
ASN	45	A	ASN	192	C	TYR	390	B	TYR	156	C	ARG	117	C	ASP	206	C	PRO	50	B	TYR	179	C	PHE	9	A	ALA	259	A	TYR	147	A	GLU	146	C	ASN	335	A	GLU	146	C
ASN	182	A	PRO	278	C	LEU	403	B	SER	199	C	PHE	85	C	LEU	264	A	LEU	80	B	TYR	147	C	TYR	244	A	TYR	179	C	TRP	183	A	LEU	264	A	ASN	282	A	LEU	277	C
LYS	117	A	TYR	147	C	PHE	398	B	MET	281	C	GLU	89	C	ASP	261	A	LEU	48	B	LEU	183	C	SER	73	A	TYR	147	C	SER	215	A	LYS	185	C	TYR	408	A	GLN	150	C
ASP	177	A	ASN	242	C	LEU	403	B	ASN	197	C	ASN	90	C	ASP	261	A	ALA	47	B	LEU	183	C	LEU	207	A	TYR	147	C	GLN	154	A	SER	207	C	LYS	249	A	MET	286	C
GLY	181	A	ARG	276	C	LEU	403	B	ASN	195	C	LYS	96	C	PRO	241	C	ARG	124	B	TYR	257	A	ALA	8	A	TYR	250	C	ASN	167	A	ASN	188	C	PHE	254	A	ASP	261	A
GLU	359	A	LYS	155	A	ARG	384	B	LYS	284	C	ASN	118	C	SER	280	C	ALA	122	B	THR	245	C	ARG	206	A	TYR	147	C	TRP	218	A	LYS	149	C	VAL	253	A	GLY	244	C
GLU	299	A	ASN	242	C	ARG	404	B	TYR	156	C	ARG	117	C	PRO	278	C	PRO	95	B	GLU	146	C	THR	106	A	ASN	242	C	PHE	150	A	GLY	148	C	PRO	283	A	SER	280	C
LYS	183	A	TYR	196	C	LEU	269	B	ARG	285	C	PHE	85	C	SER	291	C	ALA	122	A	THR	301	A	ILE	72	A	TYR	147	C	GLU	156	A	TYR	147	C	GLY	336	A	TYR	179	C
VAL	49	A	ASN	192	C	ASN	381	B	ASP	261	A	THR	67	C	LEU	277	C	ALA	102	B	ASN	242	C	CYS	11	A	ALA	243	C	THR	185	A	SER	291	C	ILE	279	A	ARG	276	C
GLU	42	A	ARG	276	C	ASN	399	B	ASN	201	C	ARG	117	C	GLN	150	C	ALA	121	A	GLN	302	A	ASP	34	A	LEU	240	C	VAL	182	A	GLY	262	A	GLN	334	A	GLY	148	C
GLN	427	A	ASP	261	A	LEU	403	B	VAL	198	C	ARG	86	C	SER	190	C	ASP	118	B	ASN	242	C	ARG	206	A	TYR	179	C	TYR	147	A	GLY	148	C	PHE	247	A	ARG	276	C
GLU	359	A	ASN	181	A	ASP	270	B	LEU	249	C	PHE	85	C	PHE	252	C	ARG	124	A	ALA	303	A	SER	33	A	HIS	246	C	ASN	179	A	LEU	289	C	ASN	255	A	ASN	247	C
ALA	35	A	ASN	242	C	HIS	394	B	GLU	203	C	VAL	98	C	ASN	242	C	ARG	119	B	ASN	242	C	HIS	204	A	ASN	293	C	SER	181	A	THR	287	C	GLY	337	A	GLU	146	C
GLY	53	A	ASN	188	C	LEU	402	B	ASN	197	C	ILE	83	C	LEU	289	C	ALA	122	B	ALA	243	C	GLN	209	A	LYS	149	C	LYS	180	A	LYS	258	A	ARG	248	A	GLU	194	C
GLU	359	A	GLY	175	A	PHE	241	B	PRO	287	C	ASN	84	C	TYR	250	C	LYS	52	B	ASN	192	C	LEU	205	A	TYR	179	C	THR	189	A	ASN	293	C	LYS	257	A	GLY	262	A
GLY	175	A	PRO	241	C	LEU	402	B	ASN	195	C	ASP	78	C	TYR	147	C	ALA	47	B	LYS	185	C	VAL	135	A	LEU	240	C	ILE	184	A	GLY	262	A	LYS	249	A	THR	287	C
PRO	431	A	THR	300	A	GLU	240	B	ASP	288	C	LEU	87	C	GLY	262	A	ALA	122	A	ALA	303	A	VAL	10	A	THR	245	C	ILE	184	A	LEU	264	A	MET	284	A	ARG	281	C
ASN	182	A	ARG	276	C	LEU	269	B	ASN	251	C	LEU	87	C	ASP	261	A	ALA	126	A	GLN	302	A	SER	13	A	ASP	261	A	SER	165	A	ILE	145	C	GLN	334	A	LYS	149	C
VAL	307	A	ASN	242	C	ASP	270	B	ARG	285	C	THR	119	C	ASP	279	C	ALA	123	B	THR	245	C	THR	106	A	ALA	243	C	PRO	169	A	SER	291	C	GLN	227	A	LEU	292	C
ASP	177	A	PRO	241	C	PRO	392	B	ARG	285	C	LYS	94	C	ALA	243	C	PRO	50	B	LEU	183	C	LEU	139	A	PRO	241	C	ASN	202	A	TYR	179	C	GLY	337	A	ASP	178	C
TYR	432	A	GLN	302	A	LEU	269	B	LEU	249	C	SER	63	C	SER	280	C	GLU	84	B	GLN	150	C	LEU	247	A	ASP	178	C	SER	215	A	THR	182	C	THR	251	A	GLY	244	C
VAL	49	A	LEU	289	C	HIS	394	B	SER	218	C							GLU	104	B	ASN	242	C	SER	13	A	SER	260	A	ARG	201	A	LEU	183	C	ASN	282	A	ASP	279	C
LEU	361	A	ASP	178	A	PRO	392	B	LEU	286	C							PRO	50	B	ILE	191	C	ARG	206	A	GLU	146	C	ILE	184	A	LYS	258	A	HIS	228	A	SER	190	C
SER	55	A	SER	190	C	ASN	381	B	GLY	262	A							ARG	124	A	THR	245	C	GLU	203	A	ASN	188	C	GLN	151	A	TYR	147	C	LYS	338	A	LEU	183	C
PRO	431	A	THR	301	A	GLU	395	B	ASN	201	C							GLU	84	B	GLY	148	C	GLY	31	A	MET	174	A	TRP	183	A	GLU	268	C	ASP	225	A	GLY	262	A
ASP	177	A	LEU	277	C	HIS	396	B	ASN	201	C							PRO	49	B	ASN	188	C	MET	19	A	THR	300	A	ASP	219	A	LYS	149	C	ASN	282	A	SER	280	C
TYR	52	A	ASN	188	C	ALA	271	B	LEU	249	C							GLY	96	B	TYR	147	C	SER	37	A	LEU	240	C	THR	185	A	GLU	268	C	GLY	407	A	GLN	150	C
GLN	304	A	HIS	246	C	ARG	384	B	GLY	253	C							GLY	96	B	GLU	146	C	LEU	139	A	ARG	276	C	SER	181	A	LYS	258	A	ASN	255	A	SER	260	A
GLU	359	A	MET	174	A	ASN	379	B	ASP	261	A							ALA	123	A	ALA	303	A	MET	1	A	MET	272	C	SER	165	A	GLU	146	C	LYS	338	A	TYR	179	C
THR	295	A	ALA	243	C	ASN	393	B	ASN	201	C							GLU	84	B	TYR	147	C	LEU	243	A	THR	300	C	SER	187	A	ASN	293	C	ASP	225	A	ASN	293	C
GLU	42	A	ASN	242	C	ASN	399	B	SER	199	C							ALA	122	B	ASN	242	C	TYR	3	A	LEU	289	C	SER	188	A	ASN	293	C	LYS	338	A	ASN	186	C
ASN	182	A	ASN	242	C	THR	268	B	ASN	251	C							LYS	52	B	LEU	289	C	VAL	10	A	ASP	261	A	LYS	155	A	SER	207	C	ILE	279	A	ASN	242	C
LEU	428	A	THR	301	A													PRO	50	B	ASN	192	C	HIS	204	A	SER	190	C	ASN	202	A	GLU	146	C	LYS	287	A	TYR	147	C
LEU	61	A	ASP	261	A													PRO	49	B	SER	190	C	ARG	206	A	GLU	194	C	HIS	164	A	ILE	191	C	TYR	285	A	PRO	278	C
GLN	427	A	THR	300	A													ARG	124	B	ALA	303	A	ASN	2	A	THR	270	C	GLU	156	A	ARG	276	C	TYR	224	A	ASN	247	C
GLU	359	A	SER	177	A													ALA	47	B	THR	182	C	THR	134	A	ASP	279	C	SER	205	A	TYR	179	C	ASP	225	A	SER	291	C
ALA	356	A	GLN	302	A													ALA	122	A	THR	300	A	LEU	207	A	GLY	148	C	PRO	169	A	VAL	189	C	ARG	248	A	PRO	278	C
GLN	360	A	ASP	178	A													LEU	48	B	ASN	186	C	SER	37	A	ALA	243	C	ASN	167	A	VAL	189	C	PRO	283	A	ASP	279	C
VAL	39	A	ASN	242	C													GLY	96	B	TYR	179	C	PHE	9	A	SER	260	A	SER	181	A	LEU	289	C	PRO	283	A	PRO	278	C
LYS	38	A	THR	245	C													ARG	124	B	ASN	247	C	LEU	5	A	LYS	275	C	SER	181	A	TYR	250	C	PHE	254	A	ASN	247	C
GLN	46	A	GLU	194	C													ARG	124	B	LYS	258	A	GLU	132	A	PRO	278	C	THR	185	A	ASN	293	C	LYS	257	A	ASP	261	A
CYS	429	A	THR	301	A													ARG	91	B	LYS	149	C	ARG	206	A	ILE	145	C	SER	165	A	TYR	179	C	PHE	254	A	LYS	258	A
CYS	429	A	LYS	185	A													ALA	47	B	TYR	179	C	ASP	34	A	GLY	244	C	ARG	201	A	THR	182	C	LYS	249	A	TYR	196	C
TYR	52	A	VAL	189	C													ARG	124	A	HIS	246	C	ALA	8	A	GLY	244	C	SER	165	A	SER	190	C	LYS	249	A	MET	272	C
LYS	38	A	ASN	242	C													PRO	95	B	TYR	147	C	ASN	241	A	LYS	185	C	ASN	167	A	ILE	191	C	ASP	252	A	LYS	258	A
CYS	429	A	THR	300	A													ALA	121	B	THR	245	C	MET	19	A	LYS	185	A	PHE	150	A	GLN	150	C	GLN	227	A	TRP	290	C
LEU	115	A	TYR	147	C													PRO	50	B	ILE	145	C	SER	13	A	GLU	299	A	ILE	186	A	ALA	263	A	TYR	224	A	LEU	289	C
SER	55	A	SER	291	C													PRO	49	B	VAL	189	C	LEU	12	A	THR	245	C	TRP	183	A	PHE	265	A	LYS	226	A	ASN	188	C
PRO	306	A	GLY	244	C													GLN	51	B	SER	190	C	SER	74	A	GLY	148	C	ASN	190	A	ASN	188	C	GLY	385	A	GLY	148	C
LEU	57	A	ASN	293	C													ALA	122	A	GLU	299	A	MET	1	A	THR	287	C	ASN	179	A	MET	272	C	GLN	227	A	SER	291	C
GLU	359	A	ALA	176	A													ALA	123	A	THR	301	A	GLY	31	A	ALA	176	A	ILE	184	A	ALA	263	A	HIS	250	A	LEU	289	C
SER	55	A	LEU	289	C																			GLY	31	A	SER	177	A	LYS	180	A	TYR	250	C	MET	284	A	ASP	206	C
PRO	58	A	GLY	262	A																			ARG	141	A	ALA	243	C	ARG	201	A	TYR	179	C	PHE	331	A	TYR	147	C
GLU	54	A	VAL	189	C																			PHE	9	A	THR	245	C	ARG	201	A	ASN	186	C	GLU	280	A	ASN	242	C
PRO	306	A	ALA	243	C																			ALA	208	A	TYR	179	C	ARG	201	A	LYS	185	C	SER	405	A	TYR	147	C
GLY	53	A	VAL	189	C																			TYR	244	A	GLU	146	C	TRP	218	A	ASN	151	C	ILE	278	A	ASN	242	C
GLY	430	A	THR	300	A																			VAL	30	A	GLN	302	A	PRO	169	A	ASN	188	C	ASP	225	A	LYS	258	A
PRO	306	A	LEU	240	C																			GLY	31	A	THR	304	A	TRP	183	A	LEU	289	C	THR	251	A	LYS	275	C
GLU	54	A	ASN	188	C																			VAL	135	A	PRO	241	C	SER	181	A	THR	270	C	ASN	335	A	ASP	178	C
ALA	356	A	ASP	178	A																			VAL	133	A	ASP	279	C	LEU	157	A	TYR	147	C	LYS	333	A	GLU	146	C
VAL	307	A	ALA	243	C																			PHE	15	A	GLN	302	A	SER	165	A	ASN	192	C	ASP	252	A	LYS	275	C
GLY	175	A	ASN	242	C																			TYR	3	A	SER	190	C	GLU	449	A	LYS	185	C	GLY	336	A	GLU	146	C
GLN	427	A	THR	301	A																			LEU	14	A	THR	301	A	PRO	169	A	LEU	292	C	MET	284	A	SER	280	C
LEU	358	A	GLN	302	A																			THR	16	A	ALA	303	A	SER	215	A	ASP	178	C	GLN	384	A	TYR	147	C
VAL	307	A	PRO	241	C																			HIS	204	A	ASN	188	C	ASN	163	A	ILE	191	C	ASN	255	A	ASP	261	A
GLN	46	A	ASN	192	C																			LEU	5	A	ARG	276	C	TRP	166	A	SER	190	C	ASP	252	A	THR	245	C
LYS	183	A	ARG	276	C																			ALA	208	A	LEU	183	C	LYS	155	A	TYR	147	C	LYS	257	A	SER	260	A
PRO	36	A	ASN	242	C																			LEU	149	A	ASN	242	C	THR	168	A	SER	190	C	ARG	248	A	MET	272	C
GLN	305	A	LEU	240	C																			THR	16	A	GLN	302	A	PHE	198	A	TYR	147	C	ASN	255	A	ALA	259	A
GLU	54	A	SER	190	C																			VAL	135	A	ARG	276	C	LYS	180	A	LYS	275	C	PHE	254	A	SER	260	A
ASP	177	A	ARG	276	C																			LEU	12	A	GLU	299	A	TRP	183	A	GLY	262	A	THR	251	A	MET	272	C
GLY	181	A	ASN	242	C																			SER	71	A	TYR	147	C	TRP	183	A	THR	270	C	PHE	331	A	GLU	146	C
PRO	58	A	ASP	261	A																			CYS	20	A	THR	301	A	THR	185	A	LEU	264	A	GLN	334	A	GLN	150	C
GLU	426	A	THR	301	A																			LEU	139	A	ASN	242	C	ASP	219	A	TYR	179	C	GLY	337	A	TYR	179	C
HIS	50	A	TYR	147	C																			GLU	203	A	LYS	187	C	TRP	166	A	LEU	183	C	LYS	249	A	LEU	195	C
LEU	176	A	ASN	242	C																			LEU	247	A	THR	301	C	VAL	182	A	LEU	289	C	ILE	278	A	ARG	276	C
VAL	49	A	SER	190	C																			LEU	207	A	LEU	183	C	VAL	182	A	SER	291	C	ILE	276	A	ASN	242	C
																								VAL	28	A	ASP	178	A	GLN	151	A	GLY	148	C	THR	251	A	ARG	276	C
																								TYR	244	A	ASP	178	C	VAL	203	A	TYR	179	C	TYR	224	A	TYR	250	C
																								ASP	34	A	HIS	246	C	LYS	155	A	TYR	196	C	ASN	255	A	GLY	262	A
																								THR	134	A	SER	280	C	TRP	183	A	PHE	252	C	GLY	407	A	GLY	148	C
																								CYS	20	A	THR	300	A	TRP	183	A	SER	291	C	GLN	227	A	SER	190	C
																								GLU	203	A	ASN	186	C	VAL	182	A	THR	270	C	GLN	334	A	GLU	146	C
																								CYS	11	A	THR	245	C	LEU	222	A	ASN	151	C	PHE	331	A	TYR	179	C
																								VAL	30	A	ASN	181	A	SER	215	A	GLN	302	C	ASN	282	A	PRO	278	C
																								ARG	141	A	ASN	242	C	VAL	182	A	LYS	258	A	ILE	277	A	ASN	242	C
																								ASN	2	A	LEU	289	C	SER	165	A	VAL	193	C	HIS	250	A	ASN	192	C
																								LEU	12	A	THR	304	A	ASN	163	A	ASN	192	C
																								ALA	208	A	ASN	186	C	LEU	216	A	TYR	179	C
																								LEU	207	A	ASN	186	C	THR	185	A	ALA	263	A
																								VAL	133	A	LEU	277	C	HIS	164	A	TYR	147	C
																								THR	134	A	PRO	278	C	ASP	219	A	GLU	146	C
																								TYR	244	A	LYS	149	C	GLN	154	A	ASP	206	C
																								LEU	5	A	MET	272	C	THR	168	A	ASN	186	C
																								LEU	247	A	GLN	302	C	LYS	180	A	THR	245	C
																								LEU	12	A	THR	301	A	TYR	147	A	TYR	147	C
																								PHE	9	A	ASN	247	C	LYS	217	A	LYS	149	C
																								ALA	8	A	HIS	246	C	GLN	154	A	TYR	147	C
																								LEU	12	A	GLN	302	A	SER	181	A	MET	272	C
																								LEU	7	A	GLY	244	C	PRO	169	A	ASN	293	C
																								MET	19	A	GLN	302	A	LEU	216	A	ASP	178	C
																								GLY	136	A	ARG	276	C	HIS	170	A	ASN	188	C
																								LEU	205	A	ASN	188	C	THR	168	A	VAL	189	C
																								LEU	243	A	THR	301	C	ILE	186	A	LEU	264	A
																								LEU	247	A	THR	182	C	SER	165	A	LEU	183	C
																								GLN	209	A	GLU	146	C	ASN	179	A	LYS	258	A
																								VAL	133	A	ARG	276	C
																								SER	74	A	TYR	147	C
																								THR	16	A	THR	301	A
																								LEU	12	A	SER	260	A
																								THR	106	A	PRO	241	C
																								GLN	209	A	TYR	179	C
																								VAL	10	A	SER	260	A
																								GLU	29	A	GLN	302	A
																								ARG	206	A	ASN	192	C
																								THR	106	A	LEU	240	C
																								LEU	12	A	ALA	303	A
																								GLY	31	A	ASN	181	A
																								MET	19	A	THR	301	A
																								ASN	241	A	THR	182	C
																								SER	13	A	THR	301	A
																								THR	134	A	ARG	276	C
																								ILE	140	A	ASN	242	C
																								ASN	137	A	ARG	276	C
																								LEU	207	A	GLU	146	C
																								ASN	2	A	LYS	258	A
																								PHE	9	A	PHE	252	C

## Sheet: HAdV5
The name, number and chain name of interacting residues of pancreatic cancer receptors and HAdV5 sipke protein generated by Prodigy
SLC2A1						MET						IL1RAP						NPR3						GABRP						SLC6A6						TMPRSS4
Receptor			Virus			Receptor			Virus			Receptor			Virus			Receptor			Virus			Receptor			Virus			Receptor			Virus			Receptor			Virus
SER	296	A	LEU	485	A	GLY	585	A	ASP	397	A	TYR	71	C	THR	489	A	HIS	373	B	THR	489	A	LEU	247	A	ASP	544	B	THR	168	A	LEU	485	A	GLN	334	A	ASP	474	A
GLN	304	A	ASN	410	A	ASN	683	A	GLY	483	C	GLU	80	C	THR	489	A	ALA	47	B	GLU	487	A	LEU	5	A	ALA	406	A	GLU	449	A	GLU	581	B	LYS	333	A	GLU	476	A
PHE	298	A	TYR	477	A	CYS	541	A	ASN	493	B	ILE	83	C	PRO	475	A	LEU	48	B	LEU	485	A	LEU	12	A	PRO	409	A	GLU	449	A	ARG	481	A	TYR	408	A	ASP	484	A
GLU	41	A	ASN	482	A	TRP	586	A	ASP	397	A	PHE	85	C	LYS	417	A	GLY	89	B	ALA	490	A	GLY	31	A	ASP	474	A	SER	165	A	THR	404	A	VAL	229	A	THR	492	A
GLN	37	A	LEU	485	A	GLN	528	A	ASN	482	A	LEU	79	C	GLU	487	A	PRO	94	B	THR	489	A	SER	37	A	GLY	488	A	TRP	166	A	LEU	485	A	MET	339	A	THR	492	A
SER	55	A	LYS	398	A	CYS	584	A	LYS	398	A	ILE	83	C	GLU	476	A	ALA	47	B	ASP	484	A	ALA	208	A	PRO	547	B	HIS	212	A	PHE	480	B	GLN	384	A	TRP	478	A
VAL	39	A	GLU	487	A	ASP	543	A	VAL	495	B	PHE	85	C	PHE	472	A	ARG	91	B	ASP	474	A	HIS	131	A	GLU	581	B	ILE	184	A	TYR	477	A	GLY	385	A	GLY	488	A
GLU	54	A	ASN	396	A	ASN	704	A	GLY	483	C	ASP	78	C	GLU	487	A	ALA	47	B	ASN	482	A	THR	134	A	GLY	483	A	LEU	220	A	ASP	397	A	TYR	408	A	GLY	488	A
LEU	428	A	TYR	550	B	LYS	544	A	ASN	493	B	LEU	79	C	GLY	488	A	LEU	48	B	GLU	487	A	THR	134	A	ASP	397	A	ASP	219	A	ASP	397	A	GLY	407	A	THR	486	A
GLN	304	A	PRO	409	A	GLN	524	A	GLY	483	A	LEU	79	C	GLU	476	A	ARG	377	B	THR	489	A	MET	1	A	SER	502	B	TRP	183	A	TYR	477	A	CYS	230	A	THR	492	A
LEU	428	A	LEU	501	B	SER	703	A	LEU	485	C	ASP	78	C	GLY	488	A	GLY	89	B	VAL	466	A	GLU	29	A	GLU	476	A	GLN	154	A	THR	489	A	ARG	248	A	PHE	480	A
GLY	302	A	ALA	406	A	LYS	700	A	SER	502	A	MET	115	C	ALA	490	A	GLY	96	B	TYR	477	A	THR	106	A	GLY	488	A	GLU	449	A	ASN	482	A	GLN	384	A	GLU	487	A
GLN	427	A	ASP	484	A	VAL	702	A	GLN	580	A	ILE	83	C	ASP	474	A	LEU	48	B	THR	486	A	SER	74	A	GLU	463	B	ARG	201	A	GLY	483	A	TRP	406	A	THR	489	A
TYR	432	A	SER	507	B	ASP	543	A	GLY	496	B	ASN	84	C	ASN	470	A	LEU	92	B	GLY	488	A	ASP	34	A	PRO	475	A	HIS	164	A	GLU	476	A	MET	284	A	ASN	396	A
GLN	427	A	VAL	495	B	ASN	620	A	ASN	482	A	ARG	77	C	THR	486	A	PRO	50	B	TYR	477	A	PHE	15	A	TYR	477	A	HIS	164	A	THR	486	A	TYR	408	A	ASN	482	A
GLU	299	A	THR	404	A	SER	553	A	THR	492	B	MET	115	C	THR	489	A	ALA	47	B	THR	486	A	SER	37	A	THR	489	A	VAL	182	A	GLU	476	A	TYR	362	A	ASP	484	A
LEU	61	A	ASP	397	A	VAL	702	A	SER	502	A	ARG	77	C	TYR	477	A	THR	88	B	ASP	462	A	VAL	135	A	ASP	397	A	SER	165	A	LEU	485	A	PRO	283	A	ASN	396	A
ASP	177	A	THR	489	A	TRP	586	A	ASN	396	A	ILE	69	C	ALA	490	A	ALA	47	B	GLY	488	A	SER	73	A	GLU	463	B	ARG	201	A	GLN	580	B	GLY	336	A	PRO	475	A
PRO	58	A	ARG	481	A	GLN	528	A	ASP	484	A	PHE	85	C	ASN	469	A	PRO	49	B	LEU	485	A	LEU	5	A	SER	502	B	LEU	216	A	ASP	397	A	TYR	408	A	THR	486	A
LEU	358	A	SER	408	A	LEU	552	A	ASN	464	B	THR	67	C	THR	492	A	THR	88	B	ASN	469	A	VAL	30	A	GLU	476	A	SER	207	A	GLU	581	B	SER	405	A	GLY	488	A
LYS	38	A	LYS	398	A	ASN	620	A	LYS	398	A	TRP	70	C	THR	489	A	LEU	48	B	GLY	488	A	ARG	32	A	PRO	475	A	TRP	166	A	GLU	487	A	ARG	248	A	ALA	494	A
GLY	430	A	SER	502	B	HIS	522	A	ASP	484	A	ASN	84	C	ASN	469	A	PRO	94	B	GLU	476	A	SER	71	A	LEU	501	B	ASN	163	A	GLU	476	A	TRP	406	A	GLY	488	A
ASP	177	A	GLY	488	A	ASP	543	A	ASN	493	B	PHE	85	C	SER	471	A	ARG	90	B	TYR	491	A	GLU	248	A	ASP	544	B	VAL	182	A	LYS	417	A	CYS	383	A	GLY	488	A
LYS	300	A	ASP	484	A	LYS	40	A	PRO	505	B	PHE	85	C	PRO	475	A	LEU	48	B	THR	489	A	GLY	31	A	LYS	417	A	TRP	183	A	LYS	417	A	HIS	245	A	THR	489	A
GLU	426	A	GLN	580	B	GLN	524	A	ASP	484	A	ILE	69	C	THR	492	A	PRO	94	B	GLY	488	A	VAL	133	A	GLY	483	A	GLN	151	A	GLY	488	A	LYS	338	A	ASN	469	A
GLU	299	A	ALA	406	A	SER	705	A	ASN	482	C	ARG	77	C	GLU	487	A	GLY	96	B	GLU	476	A	LYS	35	A	GLY	488	A	ARG	201	A	ASN	482	A	GLN	227	A	ASP	462	A
SER	365	A	SER	408	A	SER	703	A	ASP	484	C	GLU	80	C	ALA	490	A	THR	88	B	LEU	467	A	ARG	32	A	GLU	476	A	LYS	217	A	ARG	481	A	LYS	287	A	ASN	482	A
GLY	430	A	ASP	484	A	ARG	461	A	GLU	476	A	ARG	117	C	THR	492	A	THR	88	B	VAL	466	A	ASP	34	A	ALA	490	A	SER	165	A	TRP	478	A	TYR	408	A	LEU	485	A
GLN	423	A	LEU	485	A	SER	701	A	ASP	484	C	ASP	78	C	THR	489	A	PRO	95	B	THR	489	A	LEU	5	A	PRO	405	A	SER	181	A	GLU	476	A	GLN	384	A	ALA	490	A
LYS	38	A	THR	486	A	SER	615	A	THR	489	A	GLU	80	C	ASN	479	A	PRO	94	B	GLU	487	A	ALA	208	A	THR	545	B	ASP	211	A	THR	492	B	LYS	287	A	GLU	487	A
GLU	359	A	LYS	510	B	TYR	566	A	LYS	398	A	ARG	77	C	LEU	485	A	ARG	90	B	VAL	466	A	GLY	136	A	GLY	483	A	ASN	202	A	THR	486	A	GLN	384	A	ASN	479	A
GLN	37	A	ASN	482	A	THR	618	A	GLY	488	A	ILE	69	C	TYR	491	A	PRO	95	B	GLU	487	A	TYR	244	A	GLY	543	B	SER	165	A	PRO	475	A	HIS	245	A	LYS	398	A
PRO	58	A	GLU	581	B	LYS	544	A	GLU	463	B	ILE	69	C	THR	489	A	ARG	90	B	ALA	490	A	LEU	5	A	LEU	485	A	SER	215	A	GLU	581	B	LYS	287	A	THR	489	A
PRO	58	A	GLY	429	B	GLY	585	A	LYS	398	A	ARG	117	C	TYR	491	A	PRO	95	B	THR	404	A	LYS	35	A	VAL	466	A	GLY	209	A	ASN	493	B	GLN	384	A	PRO	475	A
LYS	38	A	ASN	482	A	THR	618	A	GLU	487	A	LEU	79	C	THR	489	A	LEU	92	B	ALA	490	A	LEU	243	A	ASP	544	B	TRP	218	A	LYS	398	A	GLN	227	A	ASN	464	A
GLU	359	A	THR	511	B	SER	701	A	SER	502	A	ARG	77	C	GLY	488	A	ARG	377	B	GLY	488	A	LEU	38	A	THR	489	A	MET	176	A	TYR	477	A	TYR	285	A	LYS	398	A
LEU	428	A	ASN	493	B	LYS	623	A	THR	492	A	PHE	85	C	ASP	474	A	LEU	93	B	GLY	488	A	PHE	245	A	ASP	544	B	GLY	214	A	LYS	427	B	HIS	228	A	ASN	464	A
ALA	356	A	PRO	505	B	THR	618	A	LYS	398	A	ARG	86	C	GLU	476	A	PRO	95	B	THR	486	A	PHE	9	A	SER	408	A	ASP	219	A	GLU	487	A	GLY	385	A	THR	489	A
VAL	303	A	SER	408	A	GLN	524	A	ARG	481	A	ARG	117	C	ALA	490	A	LEU	92	B	THR	489	A	ASP	34	A	THR	489	A	HIS	212	A	PHE	497	B	LYS	249	A	ASN	493	A
LEU	357	A	HIS	508	B	LYS	40	A	LYS	506	B	GLU	80	C	GLU	476	A	ARG	90	B	THR	492	A	GLN	209	A	PRO	547	B	ILE	210	A	ASN	493	B	TYR	362	A	LEU	485	A
GLN	360	A	LYS	510	B	LEU	552	A	THR	492	B	PHE	85	C	LEU	473	A	ARG	377	B	GLU	487	A	GLY	31	A	ASN	469	A	LYS	217	A	LYS	398	A	ASN	335	A	PRO	475	A
CYS	429	A	SER	502	B	VAL	702	A	ASP	484	C	GLU	80	C	PRO	475	A	ARG	91	B	GLU	476	A	SER	33	A	PRO	475	A	HIS	164	A	TYR	477	A	TYR	408	A	GLU	487	A
LYS	38	A	THR	489	A	VAL	702	A	GLY	483	C	GLU	80	C	GLY	488	A	THR	97	B	GLU	476	A	SER	4	A	ASP	484	A	ILE	210	A	ASN	464	B	TRP	406	A	ASN	482	A
ILE	56	A	ASN	396	A	PHE	569	A	GLU	581	A	ASN	118	C	THR	492	A	ARG	91	B	PRO	475	A	LEU	5	A	ASN	500	B	HIS	164	A	GLU	487	A	LYS	287	A	LYS	398	A
ALA	301	A	SER	408	A	HIS	542	A	ASN	493	B							ALA	47	B	LEU	485	A	ALA	8	A	ALA	406	A	HIS	212	A	VAL	495	B	PRO	286	A	ASP	397	A
PRO	431	A	SER	502	B	VAL	702	A	ASN	482	C							GLY	89	B	TYR	491	A	SER	37	A	ALA	490	A	PRO	208	A	VAL	495	B	MET	284	A	ASP	397	A
GLN	360	A	HIS	508	B	TYR	566	A	ASN	396	A							LEU	93	B	THR	489	A	ALA	8	A	LEU	485	A	TRP	183	A	ASP	474	A	SER	405	A	THR	489	A
VAL	303	A	TYR	477	A	GLN	528	A	GLY	483	A							PRO	95	B	GLY	488	A	VAL	135	A	ASN	482	A	SER	181	A	ASP	474	A	GLY	337	A	LEU	468	A
GLU	299	A	GLU	487	A	THR	618	A	THR	489	A							GLY	89	B	LEU	467	A	GLY	136	A	ASN	482	A	TYR	147	A	GLU	487	A	GLN	384	A	THR	489	A
GLU	42	A	LYS	398	A	LYS	567	A	LEU	399	A							PRO	95	B	TYR	477	A	ALA	8	A	PRO	407	A	ARG	201	A	LEU	485	A	GLN	334	A	PRO	475	A
GLY	302	A	SER	408	A	CYS	584	A	LEU	399	A							ARG	91	B	THR	489	A	LEU	12	A	ASP	474	A	LYS	217	A	ASP	397	A	GLN	384	A	GLU	476	A
GLU	299	A	ASN	482	A	LEU	480	A	TYR	477	A							PRO	95	B	GLU	476	A	LEU	207	A	PRO	547	B	THR	168	A	ALA	406	A	GLY	407	A	GLY	488	A
LEU	57	A	ASN	396	A	SER	525	A	GLY	483	A							ARG	91	B	ALA	490	A	ALA	8	A	THR	404	A	SER	205	A	ARG	481	A	MET	284	A	ARG	481	A
ASN	45	A	LYS	398	A	GLU	616	A	THR	492	A							THR	88	B	LEU	468	A	GLY	31	A	GLU	476	A	ILE	184	A	SER	408	A	TYR	285	A	ASN	482	A
GLU	426	A	SER	502	B	LYS	567	A	LYS	427	A							LEU	93	B	ALA	490	A	ASP	108	A	THR	489	A	GLU	197	A	LEU	485	A	PHE	331	A	ALA	490	A
TYR	432	A	HIS	508	B	LEU	480	A	SER	408	A													GLY	31	A	PRO	475	A	SER	165	A	THR	486	A	MET	284	A	GLY	429	B
VAL	39	A	THR	489	A	ARG	521	A	GLN	580	B													ASP	34	A	GLY	488	A	SER	165	A	TYR	477	A	LYS	287	A	ASP	397	A
LEU	358	A	ALA	406	A	LYS	544	A	VAL	495	B													ALA	208	A	GLY	543	B	TRP	218	A	ASN	396	A	TYR	362	A	GLY	483	A
GLU	359	A	ALA	406	A	ASN	620	A	ASP	397	A													SER	4	A	LEU	485	A	LEU	216	A	ASN	396	A	GLY	407	A	GLU	487	A
LEU	358	A	PRO	407	A	HIS	522	A	LEU	485	A													ARG	206	A	ALA	549	B	GLU	449	A	GLY	483	A	TYR	285	A	ASN	396	A
GLN	304	A	GLU	476	A	LYS	544	A	GLU	581	B													HIS	6	A	LEU	485	A	ILE	210	A	GLU	463	B	TYR	285	A	ASP	397	A
TYR	432	A	PRO	505	B	ASP	543	A	GLU	581	B													CYS	11	A	TYR	477	A	ASN	202	A	THR	489	A	LYS	249	A	GLY	496	A
GLU	42	A	THR	489	A	LYS	40	A	TYR	504	B													THR	134	A	ASN	482	A	THR	185	A	SER	408	A	LYS	287	A	ARG	481	A
TYR	432	A	LYS	506	B	GLU	459	A	GLU	476	A													THR	134	A	ARG	481	A	ASN	202	A	LEU	485	A	GLN	334	A	TYR	477	A
ILE	56	A	ASP	397	A	GLU	459	A	SER	408	A													LYS	35	A	ALA	490	A	LYS	217	A	ASN	482	A	HIS	228	A	THR	492	A
PRO	431	A	LEU	501	B	LYS	40	A	ALA	503	B													ARG	206	A	SER	548	B	TRP	166	A	GLY	488	A	GLY	407	A	THR	489	A
LYS	183	A	ALA	490	A	LYS	567	A	GLY	496	A													TYR	244	A	THR	546	B	PRO	169	A	PRO	407	A	THR	382	A	GLY	488	A
LYS	300	A	SER	502	B	LYS	623	A	ASN	493	A													LYS	35	A	THR	489	A	TRP	166	A	THR	486	A	ARG	248	A	PHE	497	A
GLU	299	A	GLY	488	A	TYR	566	A	LEU	399	A													ARG	206	A	TYR	550	B	HIS	212	A	ALA	494	B	PRO	283	A	ASP	397	A
LYS	300	A	TYR	477	A	SER	703	A	GLY	483	C													HIS	204	A	HIS	508	B	TRP	183	A	GLU	416	A	GLN	384	A	GLY	488	A
GLN	304	A	TYR	477	A	GLN	524	A	GLU	581	B													LEU	139	A	ASN	482	A	SER	215	A	ARG	481	A	SER	387	A	ALA	490	A
GLN	304	A	SER	408	A	GLN	524	A	ASN	500	B													ASP	34	A	GLU	476	A	GLY	214	A	GLU	581	B	TRP	406	A	GLU	487	A
GLU	299	A	LEU	485	A	THR	621	A	GLU	487	A													ALA	8	A	SER	408	A	ASN	202	A	GLY	488	A	TYR	362	A	ASN	482	A
LYS	300	A	PRO	405	A	LYS	40	A	LEU	501	B													TYR	244	A	PRO	547	B	SER	165	A	GLU	476	A	LYS	249	A	LYS	427	A
GLN	304	A	LYS	417	A	LYS	544	A	GLN	580	B													TYR	244	A	ASP	544	B	GLN	151	A	GLU	487	A	MET	284	A	GLU	581	B
LYS	300	A	LEU	485	A	ARG	461	A	TYR	477	A													ASP	34	A	ASN	479	A	ILE	210	A	VAL	495	B	ASN	282	A	ASN	396	A
TYR	432	A	LEU	501	B	GLN	524	A	GLN	580	B													LEU	7	A	TYR	477	A	ASN	167	A	THR	486	A	GLU	365	A	ARG	481	A
GLU	359	A	LEU	439	A	THR	621	A	LYS	398	A													ASP	34	A	GLU	487	A	PHE	198	A	GLY	488	A	LYS	249	A	GLU	581	A
GLU	42	A	GLU	487	A	MET	619	A	GLU	487	A													PHE	9	A	ALA	406	A	GLY	209	A	VAL	495	B	GLY	336	A	ASP	474	A
GLU	359	A	PRO	405	A	ASN	704	A	ASP	484	C													ASP	34	A	TYR	477	A	ARG	201	A	THR	486	A	GLY	337	A	ASN	469	A
GLU	299	A	THR	486	A	SER	703	A	ASN	482	C													TYR	244	A	THR	545	B	MET	176	A	GLU	476	A	ARG	248	A	ASN	493	A
GLN	427	A	GLY	483	A	ASN	478	A	LEU	485	A													ARG	206	A	LEU	501	B	TRP	218	A	ASP	397	A	HIS	245	A	GLU	487	A
LEU	57	A	ASP	397	A	ASN	478	A	TYR	477	A													MET	1	A	PRO	505	B	VAL	182	A	TYR	477	A	ARG	248	A	LYS	398	A
PRO	362	A	VAL	441	A	THR	582	A	ASN	493	A													PHE	9	A	LYS	420	A	HIS	164	A	ASN	479	A	GLN	227	A	GLU	463	A
ILE	297	A	LEU	485	A	TYR	566	A	ASP	397	A													CYS	11	A	GLU	476	A	PRO	169	A	SER	408	A	ASN	335	A	LYS	417	A
GLU	426	A	LEU	485	A	LYS	40	A	SER	502	B													LEU	5	A	PRO	407	A	HIS	164	A	GLY	488	A	HIS	250	A	ASN	493	A
LYS	183	A	THR	489	A	LYS	567	A	GLU	581	A													LEU	5	A	ASP	484	A	ASN	167	A	TYR	477	A	GLY	385	A	ALA	490	A
GLY	430	A	LEU	501	B	TRP	586	A	GLY	483	A													VAL	135	A	GLY	483	A	THR	168	A	TYR	477	A	ASN	335	A	GLU	476	A
GLU	359	A	PRO	407	A	THR	621	A	ASP	397	A													VAL	135	A	GLU	487	A	ASP	219	A	LYS	398	A	GLN	334	A	GLU	476	A
LEU	61	A	LYS	398	A	LYS	544	A	TYR	550	B													LEU	12	A	SER	408	A	ASN	202	A	GLU	487	A	ASN	335	A	ASP	474	A
LEU	428	A	VAL	495	B	ILE	706	A	LEU	485	C													ARG	32	A	ASP	474	A	CYS	162	A	GLU	476	A	SER	387	A	THR	489	A
GLN	360	A	THR	511	B	ASN	704	A	ASN	482	C													VAL	30	A	LYS	417	A	SER	205	A	ASN	482	A	MET	284	A	LYS	427	B
PRO	58	A	ASP	397	A	SER	525	A	ASN	482	A													VAL	133	A	ASN	482	A	VAL	182	A	ASP	474	A	PRO	286	A	ASN	482	A
SER	296	A	ASN	482	A																			VAL	10	A	SER	408	A	SER	165	A	ASN	479	A	GLU	365	A	GLY	483	A
CYS	429	A	TYR	550	B																			MET	1	A	ALA	406	A	TYR	147	A	GLY	488	A	SER	387	A	GLY	488	A
GLN	427	A	GLN	580	B																			CYS	11	A	PRO	407	A	TRP	183	A	PRO	409	A	TYR	408	A	GLY	483	A
LYS	38	A	GLU	487	A																			MET	1	A	LEU	501	B	TRP	166	A	TYR	477	A
SER	55	A	ASN	396	A																			LEU	12	A	LYS	417	A	SER	207	A	GLN	580	B
GLN	360	A	LYS	420	A																			ARG	206	A	PRO	547	B	ASN	163	A	TYR	477	A
SER	55	A	LEU	399	A																			ARG	32	A	TYR	477	A	HIS	170	A	SER	408	A
GLU	359	A	LYS	513	B																			SER	4	A	SER	502	B	GLN	151	A	THR	489	A
LYS	38	A	GLY	488	A																			LEU	12	A	GLU	476	A	HIS	164	A	THR	489	A
THR	59	A	GLU	581	B																			PHE	9	A	PRO	407	A	SER	165	A	GLU	487	A
PRO	58	A	LYS	427	B																			ARG	206	A	GLU	463	B	GLU	449	A	GLN	580	B
CYS	429	A	LEU	501	B																			VAL	135	A	ARG	481	A	ARG	201	A	ASP	484	A
LYS	300	A	THR	404	A																			SER	33	A	GLU	476	A	HIS	212	A	GLY	496	B
LEU	61	A	ASN	482	A																			LEU	5	A	THR	404	A	HIS	164	A	ALA	490	A
PRO	362	A	SER	408	A																			ILE	246	A	ASP	544	B	TRP	218	A	LEU	399	A
GLU	359	A	ALA	503	B																			CYS	11	A	SER	408	A	PRO	158	A	THR	489	A
LYS	183	A	THR	492	A																			LEU	7	A	LEU	485	A	ASN	179	A	GLU	476	A
GLU	299	A	PRO	407	A																			ARG	141	A	TYR	477	A	CYS	162	A	TYR	477	A
ALA	356	A	HIS	508	B																			LEU	139	A	LEU	485	A	SER	205	A	GLY	483	A
LEU	428	A	GLN	580	B																			PHE	15	A	GLU	476	A	SER	215	A	GLY	429	B
GLN	305	A	GLU	476	A																			ALA	8	A	TYR	477	A	TRP	183	A	LYS	442	A
LEU	358	A	LYS	420	A																									PRO	208	A	ASN	493	B
GLU	426	A	ASP	484	A																									HIS	212	A	ASN	493	B
LYS	183	A	TYR	491	A																									TRP	183	A	SER	408	A
ASP	177	A	ALA	490	A																									PRO	169	A	TYR	477	A
GLY	302	A	PRO	407	A																									VAL	203	A	ASN	482	A
CYS	429	A	GLN	580	B																									SER	181	A	LYS	417	A
LYS	300	A	ALA	406	A																									SER	215	A	ASN	396	A
GLU	41	A	LYS	398	A																									ASN	202	A	ASN	482	A
LEU	61	A	GLY	483	A																									PRO	158	A	GLY	488	A
GLY	430	A	GLN	580	B																									GLY	214	A	GLY	496	B
GLU	359	A	LYS	420	A																									TYR	147	A	ASN	482	A
PRO	362	A	PRO	409	A																									ASP	211	A	ASN	493	B
ALA	301	A	TYR	477	A																									SER	215	A	LYS	427	B
GLY	302	A	TYR	477	A																									ASP	219	A	ASN	482	A
GLU	359	A	THR	422	A																									ASN	167	A	LEU	485	A
GLU	299	A	TYR	477	A
LEU	428	A	GLU	463	B
ASN	182	A	THR	489	A
GLU	359	A	PRO	505	B
ILE	56	A	LYS	398	A
LYS	38	A	LEU	485	A
PRO	58	A	ASN	396	A
GLN	304	A	ASP	474	A
GLN	427	A	GLU	581	B
