# Supplementary material for: Interaction Analysis of Adenovirus L5 Protein With Pancreatic Cancer Cell Surface Receptor to Analyze Its Affinity for Oncolytic Virus Therapy
Source: Front Oncol. 2022 Mar 10;12:832277. doi: 10.3389/fonc.2022.832277 (PMC8960272; doi:10.3389/fonc.2022.832277)
Supplement: Supplementary file 3 [file DataSheet_3.xlsx]

## Sheet: HAdV2
The name, number and chain name of interacting residues of CAR and DSG2 with HAdV2 sipke protein generated by Prodigy
CAR						DSG2
Receptor			Virus			Receptor			Virus
SER	100	A	GLN	508	C	LEU	237	A	GLN	463	B
SER	95	A	THR	507	C	LYS	294	A	ASN	417	A
ASP	97	A	LYS	506	C	VAL	201	A	GLU	547	B
GLU	27	A	SER	485	B	GLN	257	A	THR	543	B
PHE	16	A	GLN	463	C	HIS	232	A	ASN	484	A
THR	23	A	GLN	581	C	VAL	271	A	HIS	476	A
THR	36	A	ASP	416	B	PHE	296	A	TYR	477	A
GLU	35	A	HIS	476	B	VAL	253	A	SER	546	B
GLU	35	A	ASP	416	B	PRO	205	A	LEU	501	B
LYS	31	A	PRO	409	B	ALA	206	A	GLN	463	B
THR	36	A	SER	408	B	LEU	203	A	THR	550	B
GLU	35	A	ASN	417	B	GLU	204	A	LYS	506	B
THR	23	A	ASN	484	B	PRO	252	A	SER	546	B
LYS	99	A	GLN	508	C	GLU	273	A	ASN	417	A
THR	23	A	LEU	502	C	HIS	232	A	GLN	581	B
ALA	37	A	ASN	417	B	GLU	230	A	TYR	477	A
SER	104	A	ASP	406	B	SER	202	A	THR	550	B
ASP	97	A	GLN	508	C	PRO	208	A	ASN	484	A
ASN	106	A	PRO	409	B	TYR	207	A	VAL	495	B
GLU	30	A	TYR	477	B	TYR	207	A	GLN	463	B
TYR	38	A	PRO	409	B	GLU	204	A	LEU	501	B
ARG	18	A	GLN	463	C	VAL	201	A	THR	550	B
ASP	97	A	SER	509	C	TYR	207	A	ASN	484	A
GLU	30	A	HIS	476	B	ASN	268	A	TYR	477	A
ILE	29	A	SER	408	B	ASP	297	A	TYR	477	A
LYS	42	A	LEU	501	C	LYS	254	A	SER	546	B
ALA	17	A	GLN	463	C	GLU	231	A	LEU	502	B
THR	44	A	THR	550	C	LYS	251	A	SER	546	B
SER	100	A	LYS	506	C	GLU	240	A	SER	546	B
LYS	42	A	ALA	503	C	ASP	297	A	HIS	476	A
ILE	29	A	TYR	477	B	GLU	231	A	ASN	484	A
TYR	38	A	SER	408	B	GLU	231	A	GLY	483	A
GLU	35	A	LYS	474	B	GLU	273	A	LYS	474	A
ALA	32	A	HIS	476	B	GLN	255	A	SER	546	B
LYS	31	A	ASN	417	B	GLN	255	A	THR	543	B
THR	44	A	LEU	501	C	VAL	201	A	SER	546	B
LYS	31	A	SER	408	B	THR	238	A	VAL	548	B
LYS	42	A	PRO	505	C	GLU	231	A	SER	485	A
PHE	16	A	SER	549	C	LYS	275	A	GLU	469	A
PHE	16	A	THR	550	C	PRO	205	A	LEU	502	B
ALA	37	A	PRO	409	B	LYS	275	A	SER	471	A
PHE	16	A	VAL	548	C	GLN	255	A	GLU	547	B
ASN	96	A	THR	507	C	VAL	201	A	VAL	548	B
LYS	42	A	LEU	502	C	LYS	275	A	ASN	470	A
TYR	38	A	ASP	406	B	PHE	296	A	SER	408	A
THR	36	A	PRO	409	B	LYS	275	A	MET	468	A
LYS	31	A	ASN	410	B	LYS	254	A	THR	545	B
PRO	40	A	ASP	406	B	GLU	204	A	THR	550	B
LYS	31	A	HIS	476	B	SER	202	A	GLN	463	B
GLY	34	A	ASP	416	B	PRO	205	A	GLN	581	B
ASP	97	A	THR	507	C	THR	238	A	THR	543	B
ALA	37	A	SER	408	B	SER	202	A	ASP	462	B
ASN	96	A	SER	509	C	LYS	275	A	LEU	473	A
TYR	38	A	LYS	420	B	ILE	200	A	GLN	463	B
SER	100	A	THR	507	C	HIS	232	A	LEU	502	B
LYS	42	A	ASP	406	B	VAL	201	A	ASP	462	B
TYR	38	A	PRO	407	B	ALA	206	A	TYR	551	B
MET	28	A	TYR	477	B	VAL	201	A	GLN	463	B
THR	36	A	ASN	417	B	GLU	204	A	GLU	541	B
ASP	102	A	PRO	505	C	GLU	273	A	PRO	409	A
LEU	39	A	SER	408	B	SER	202	A	SER	549	B
THR	94	A	LYS	420	B	TYR	207	A	ASN	464	B
PRO	40	A	LEU	502	C	GLU	204	A	SER	549	B
						PRO	205	A	THR	550	B
						TYR	207	A	GLN	581	B
						ILE	301	A	SER	408	A
						GLN	255	A	GLU	544	B
						LEU	203	A	GLN	463	B
						GLN	255	A	THR	545	B
						PRO	205	A	TYR	551	B
						SER	202	A	LYS	506	B
						SER	202	A	VAL	548	B
						PRO	252	A	THR	545	B
						GLN	255	A	VAL	548	B
						ALA	206	A	THR	550	B
						GLU	273	A	HIS	476	A
						TYR	207	A	ASN	493	B
						VAL	253	A	THR	545	B
						PHE	296	A	HIS	476	A
						LYS	275	A	LYS	474	A
						GLU	231	A	ASN	482	A
						TYR	207	A	TYR	551	B
						SER	202	A	PHE	461	B
						ARG	242	A	SER	546	B
						ALA	298	A	TYR	477	A
						GLN	257	A	VAL	548	B

## Sheet: HAdV3
The name, number and chain name of interacting residues of CAR and DSG2 with HAdV3 sipke protein generated by Prodigy
CAR						DSG2						CD46
Receptor			Virus			Receptor			Virus			Receptor			Virus
GLU	48	A	THR	300	A	GLU	231	A	GLY	244	C	GLY	115	A	ASP	261	A
PHE	16	A	ALA	259	A	GLU	273	A	THR	300	A	ASN	107	A	GLU	146	C
THR	36	A	GLU	146	C	VAL	295	A	THR	301	A	TYR	117	A	SER	260	A
ASN	96	A	TYR	196	C	TRP	306	A	THR	301	A	ARG	103	A	ASN	192	C
ALA	17	A	ASP	261	A	HIS	232	A	LYS	258	A	ASP	104	A	LEU	289	C
ASN	96	A	GLU	194	C	ILE	200	A	TYR	147	C	ASN	107	A	ASN	192	C
SER	100	A	ASP	261	A	LYS	275	A	LYS	149	A	PRO	72	A	ASP	178	A
PHE	93	A	TYR	147	C	ARG	199	A	LYS	149	C	GLN	109	A	VAL	189	C
LEU	45	A	GLY	262	A	TRP	306	A	THR	300	A	GLU	158	A	GLY	148	C
THR	44	A	ALA	263	A	PRO	209	A	TYR	196	C	THR	98	A	SER	260	A
LYS	31	A	TYR	179	C	ASP	250	A	SER	177	C	ILE	126	A	SER	190	C
ASN	109	A	GLU	146	C	ASP	250	A	TYR	179	C	GLU	129	A	TYR	179	C
ASN	106	A	TYR	147	C	VAL	225	A	ASN	242	C	ARG	103	A	GLU	194	C
PHE	16	A	ALA	297	A	VAL	201	A	SER	190	C	TYR	101	A	LYS	275	C
PHE	16	A	ASP	261	A	VAL	210	A	ARG	276	C	ARG	103	A	THR	287	C
THR	44	A	ASP	261	A	ILE	301	A	THR	301	A	ARG	103	A	TYR	250	C
GLU	35	A	ASP	178	C	LEU	171	A	ASN	242	C	TYR	95	A	THR	182	A
THR	36	A	GLY	148	C	GLU	240	A	GLU	146	C	TYR	131	A	TYR	179	C
THR	24	A	ALA	294	C	GLU	273	A	GLN	302	A	GLY	115	A	GLY	262	A
ASN	96	A	ARG	276	C	ASP	250	A	LYS	149	C	ASN	107	A	SER	190	C
PHE	16	A	GLU	299	A	GLU	230	A	SER	260	A	ARG	103	A	MET	272	C
ASP	102	A	SER	190	C	ILE	301	A	GLU	299	A	LEU	184	A	THR	182	C
GLU	27	A	LYS	187	C	PRO	208	A	ARG	276	C	LEU	184	A	ASP	178	C
THR	24	A	ASN	188	C	ILE	301	A	THR	300	A	ASN	107	A	TYR	147	C
LYS	42	A	LEU	289	C	ARG	242	A	TYR	179	C	TYR	101	A	THR	245	C
LYS	42	A	SER	190	C	VAL	248	A	GLN	150	C	THR	98	A	THR	301	A
LYS	131	A	ASN	188	C	SER	202	A	ILE	191	C	GLU	118	A	THR	300	A
ILE	29	A	ASN	186	C	GLU	231	A	SER	260	A	LYS	159	A	LYS	149	C
THR	108	A	TYR	147	C	LYS	275	A	GLU	146	A	LEU	184	A	TYR	179	C
PHE	16	A	PHE	265	A	THR	226	A	ASN	242	C	CYS	94	A	THR	301	A
THR	36	A	TYR	147	C	GLU	273	A	LYS	185	A	TYR	101	A	LEU	289	C
PHE	16	A	THR	300	A	GLU	240	A	TYR	179	C	TYR	101	A	ASN	247	C
PRO	47	A	LEU	296	A	VAL	201	A	TYR	147	C	PRO	100	A	ASN	242	C
ASP	97	A	GLY	244	C	VAL	225	A	ARG	276	C	CYS	99	A	THR	245	C
LEU	45	A	SER	260	A	TYR	207	A	LEU	277	C	TYR	101	A	GLY	262	A
ASP	77	A	ASN	242	C	TYR	207	A	VAL	285	C	ILE	149	A	ASN	242	C
LYS	31	A	LEU	183	C	VAL	201	A	LEU	183	C	ILE	71	A	GLN	302	A
TYR	38	A	LEU	289	C	ASP	250	A	GLU	146	C	LEU	106	A	GLU	194	C
SER	95	A	GLU	194	C	VAL	248	A	LYS	149	C	GLU	182	A	GLU	146	C
SER	104	A	SER	190	C	ASP	297	A	THR	301	A	GLN	109	A	LEU	292	C
PHE	43	A	ALA	263	A	LEU	203	A	LEU	289	C	PHE	69	A	GLN	302	A
TYR	38	A	ASN	192	C	ARG	199	A	GLU	146	C	LYS	159	A	GLY	148	C
GLY	34	A	GLU	146	C	LYS	275	A	TYR	179	A	TYR	131	A	ILE	145	C
GLN	50	A	THR	301	A	THR	249	A	GLU	146	C	ARG	103	A	TYR	196	C
ASP	97	A	LYS	275	C	THR	226	A	PRO	241	C	CYS	157	A	TYR	147	C
LYS	31	A	ASN	186	C	TYR	207	A	MET	272	C	TYR	95	A	LYS	185	A
THR	94	A	ASN	192	C	GLU	273	A	THR	301	A	GLY	115	A	SER	260	A
PRO	40	A	SER	190	C	ALA	206	A	ASN	192	C	GLY	108	A	SER	190	C
GLU	30	A	THR	182	C	VAL	248	A	ASN	151	C	TYR	101	A	THR	270	C
THR	24	A	LYS	187	C	LEU	203	A	SER	190	C	PRO	100	A	THR	245	C
LEU	45	A	ASP	261	A	PRO	208	A	LYS	275	C	PRO	100	A	GLY	244	C
THR	94	A	TYR	147	C	ARG	199	A	GLY	148	C	THR	116	A	GLU	299	A
PRO	40	A	VAL	189	C	GLU	231	A	TYR	250	C	TYR	101	A	ALA	259	A
LYS	31	A	ASP	178	C	TYR	207	A	ARG	276	C	GLY	108	A	ASN	192	C
THR	108	A	GLY	148	C	PRO	209	A	ARG	276	C	THR	116	A	SER	260	A
PRO	40	A	ASN	188	C	GLU	247	A	GLU	146	C	ASP	104	A	ASN	192	C
PRO	47	A	ALA	297	A	VAL	248	A	GLU	146	C	PRO	112	A	ASP	261	A
THR	23	A	ASN	293	C	PHE	296	A	GLN	302	A	GLY	108	A	LEU	289	C
SER	100	A	LYS	258	A	LYS	275	A	ASP	178	A	ILE	71	A	ASP	178	A
ALA	17	A	LEU	296	A	ARG	242	A	GLU	146	C	ASP	92	A	LYS	185	A
LYS	42	A	ASN	293	C	LEU	227	A	ASN	242	C	TYR	101	A	GLY	244	C
GLU	35	A	TYR	179	C	GLU	204	A	ASN	192	C	ASN	107	A	ILE	145	C
THR	36	A	TYR	179	C	ARG	199	A	TYR	147	C	TYR	95	A	GLN	302	A
GLU	35	A	GLU	146	C	ASP	228	A	ALA	243	C	ASN	128	A	ASN	188	C
SER	100	A	GLY	262	A	TYR	207	A	ASN	274	C	THR	98	A	THR	245	C
TYR	38	A	TYR	179	C	VAL	248	A	GLY	148	C	THR	116	A	PRO	298	A
GLY	101	A	GLY	262	A	ILE	200	A	TYR	179	C	ASP	104	A	SER	291	C
THR	94	A	GLU	194	C	GLU	247	A	LYS	149	C	TYR	101	A	LYS	258	A
HIS	92	A	TYR	147	C	GLN	255	A	ASN	186	C	THR	116	A	THR	300	A
ASN	96	A	MET	272	C	GLU	273	A	THR	182	A	GLN	109	A	ASN	293	C
ASP	97	A	ARG	276	C	TYR	207	A	LYS	275	C	LYS	159	A	GLU	146	C
PHE	16	A	PRO	298	A	VAL	201	A	TYR	179	C	GLY	152	A	ASN	242	C
ASP	97	A	TYR	250	C	ILE	200	A	GLU	146	C	TYR	183	A	TYR	179	C
MET	28	A	ASN	186	C	PRO	205	A	LEU	289	C	LEU	106	A	ASN	192	C
LYS	42	A	VAL	189	C	PRO	208	A	MET	272	C	PRO	73	A	ASP	178	A
PHE	43	A	ASP	261	A	TYR	207	A	TYR	196	C	TYR	95	A	THR	301	A
GLY	101	A	LYS	258	A	TYR	207	A	PRO	278	C	GLN	109	A	ASN	188	C
LYS	99	A	ASN	242	C	PHE	296	A	THR	301	A	ASP	104	A	SER	190	C
SER	95	A	ASN	192	C	ASP	228	A	PRO	241	C	TYR	131	A	TYR	147	C
PHE	16	A	LEU	296	A	PRO	205	A	LYS	258	A	ARG	96	A	THR	301	A
SER	100	A	THR	245	C	LYS	294	A	THR	300	A	THR	116	A	ASP	261	A
GLU	30	A	LYS	185	C	VAL	225	A	PRO	241	C	GLU	129	A	VAL	189	C
ALA	37	A	TYR	179	C	SER	202	A	SER	190	C	ALA	148	A	ASN	242	C
GLU	27	A	ASN	188	C	THR	223	A	ARG	276	C	ASP	104	A	LYS	258	A
PHE	43	A	GLY	262	A	ASP	228	A	ASN	242	C	TYR	117	A	ASP	261	A
GLU	35	A	THR	182	C	ASP	250	A	ASP	153	C	GLN	109	A	SER	190	C
ILE	29	A	ASN	188	C	ASP	250	A	ASP	178	C	ASP	104	A	TRP	290	C
LYS	31	A	THR	182	C	TYR	207	A	THR	287	C	PRO	105	A	ASN	192	C
ASN	106	A	TYR	179	C	GLU	231	A	THR	245	C	THR	98	A	ALA	303	A
LYS	99	A	THR	245	C	THR	249	A	LYS	149	C	GLU	182	A	LYS	149	C
ASN	96	A	VAL	285	C	GLU	204	A	LEU	289	C	TYR	131	A	GLU	146	C
PHE	16	A	SER	260	A	GLU	204	A	SER	190	C	TYR	101	A	TYR	250	C
PHE	16	A	ALA	263	A	VAL	272	A	ASP	178	A	GLU	129	A	ASN	186	C
TYR	38	A	SER	190	C	PRO	205	A	ASN	192	C	PRO	112	A	GLY	262	A
SER	100	A	TYR	250	C	ASP	228	A	GLY	244	C	GLY	130	A	TYR	179	C
SER	46	A	ASP	261	A	GLU	230	A	GLY	244	C	LEU	106	A	TYR	147	C
ARG	18	A	LEU	296	A	GLU	273	A	ASP	178	A	LYS	159	A	TYR	147	C
ASP	97	A	MET	272	C	VAL	201	A	ILE	145	C	GLU	158	A	TYR	147	C
ASN	96	A	THR	287	C	SER	202	A	ASN	192	C	ASN	128	A	VAL	189	C
PRO	47	A	THR	300	A	LEU	203	A	ASN	192	C	ARG	103	A	LEU	289	C
THR	36	A	LYS	149	C	LYS	294	A	THR	301	A	ASN	128	A	SER	190	C
TYR	38	A	ILE	191	C	TYR	207	A	ASN	192	C	ILE	156	A	TYR	147	C
GLU	30	A	ASN	186	C	TYR	207	A	GLU	194	C	PRO	100	A	ALA	243	C
LYS	42	A	SER	291	C	VAL	272	A	GLN	302	A	LYS	159	A	TYR	179	C
GLY	101	A	ASP	261	A	ASP	228	A	THR	245	C	GLU	129	A	LYS	185	C
SER	100	A	LYS	275	C	GLU	230	A	THR	245	C
THR	23	A	ASN	188	C	GLU	204	A	ASN	293	C
						ASN	274	A	ASP	178	A
						GLU	231	A	LYS	275	C
						LYS	294	A	LYS	185	A

## Sheet: HAdV5
The name, number and chain name of interacting residues of CAR, DSG2 and CR1 with HAdV5 sipke protein generated by Prodigy
CAR						DSG2						CR1(2MCZ)						CR1(5FO9)
Receptor			Virus			Receptor			Virus			Receptor			Virus			Receptor			Virus
ASP	81	A	VAL	466	A	TYR	221	A	ASN	464	A	SER	84	A	GLU	476	A	TYR	1114	A	ASP	462	A
GLY	89	A	PRO	475	A	LYS	215	A	ASN	469	A	TRP	7	A	PRO	407	A	CYS	1115	A	ALA	490	A
LEU	87	A	GLU	476	A	GLU	219	A	THR	492	A	ASP	18	A	LEU	501	B	SER	1089	A	LEU	467	A
VAL	107	A	ASN	469	A	ASN	190	A	THR	489	A	SER	100	A	ASP	462	A	TYR	1114	A	TYR	491	A
THR	108	A	ASN	469	A	LYS	195	A	ASN	479	A	ASP	18	A	SER	548	B	TYR	1114	A	ASN	464	A
PRO	85	A	ALA	490	A	LYS	215	A	PRO	475	A	SER	84	A	PRO	475	A	GLY	1088	A	ASN	469	A
LYS	88	A	GLU	487	A	THR	217	A	TYR	491	A	GLY	83	A	PRO	475	A	HIS	1016	A	LEU	485	A
GLN	111	A	GLU	476	A	LEU	192	A	TYR	477	A	LYS	78	A	PRO	475	A	THR	1092	A	ASN	469	A
GLY	89	A	VAL	466	A	TYR	221	A	ASP	462	A	THR	17	A	SER	502	B	VAL	1090	A	THR	546	A
ASN	109	A	ASN	469	A	HIS	175	A	SER	548	A	THR	17	A	LYS	506	B	THR	1033	A	ASN	479	A
ILE	79	A	THR	492	A	ASP	216	A	VAL	466	A	ARG	95	A	ASN	464	A	ARG	1063	A	GLU	476	A
ASP	82	A	VAL	466	A	ASN	214	A	ASN	469	A	TRP	7	A	SER	408	A	THR	1116	A	ALA	490	A
VAL	91	A	ASN	469	A	THR	222	A	PRO	547	A	ILE	106	A	GLY	488	A	SER	1112	A	GLU	463	A
ASN	109	A	PRO	475	A	SER	194	A	GLY	488	A	SER	101	A	LEU	468	A	ILE	1078	A	ASP	544	A
GLY	89	A	SER	471	A	ARG	199	A	SER	471	A	ASP	18	A	LYS	506	B	TYR	1087	A	TYR	491	A
LYS	33	A	GLU	416	A	ASP	216	A	LEU	467	A	ILE	105	A	ALA	490	A	THR	1032	A	GLU	476	A
ARG	90	A	GLU	476	A	ASN	245	A	ASP	474	A	GLN	85	A	VAL	466	A	THR	1092	A	LEU	468	A
SER	113	A	GLU	476	A	ASN	214	A	LEU	467	A	ARG	95	A	GLU	463	A	ASN	1012	A	TYR	477	A
TYR	83	A	ALA	490	A	TYR	212	A	LEU	467	A	LYS	78	A	LEU	467	A	TYR	1114	A	VAL	466	A
TYR	80	A	THR	492	A	ASN	190	A	LEU	485	A	PRO	9	A	LEU	485	A	TYR	1114	A	THR	492	A
TYR	84	A	GLY	488	A	ARG	199	A	ASN	470	A	ILE	105	A	THR	489	A	THR	1092	A	PRO	547	A
GLN	111	A	LYS	417	A	SER	224	A	THR	545	A	SER	99	A	ASN	464	A	VAL	1090	A	ASP	462	A
PRO	85	A	GLY	488	A	ASN	214	A	LEU	468	A	TRP	7	A	SER	502	B	VAL	1090	A	VAL	466	A
GLY	89	A	LEU	468	A	LYS	195	A	GLY	488	A	SER	99	A	VAL	466	A	GLY	1034	A	GLY	488	A
LYS	88	A	PRO	475	A	PRO	208	A	ASP	544	A	LYS	78	A	ASP	474	A	GLY	1088	A	LEU	467	A
ASP	82	A	ALA	490	A	THR	217	A	THR	492	A	LYS	87	A	ASP	462	A	SER	1117	A	ALA	490	A
TYR	83	A	TYR	491	A	ASN	245	A	LYS	417	A	GLN	85	A	LEU	467	A	PRO	1111	A	GLU	463	A
TYR	83	A	THR	489	A	LYS	195	A	GLU	487	A	LYS	92	A	ASP	544	A	ASP	1119	A	THR	489	A
HIS	92	A	LEU	467	A	LYS	195	A	THR	489	A	ILE	105	A	GLY	488	A	THR	1033	A	GLU	476	A
ASN	109	A	LYS	417	A	LYS	195	A	PRO	475	A	ARG	33	A	ASN	482	A	THR	1033	A	TYR	477	A
ASP	82	A	THR	492	A	SER	224	A	THR	546	A	THR	17	A	LEU	501	B	GLU	1110	A	GLU	463	A
GLY	89	A	LEU	467	A	LEU	177	A	ASN	464	A	SER	99	A	THR	492	A	TYR	1114	A	ASN	493	A
LYS	88	A	ALA	490	A	THR	223	A	THR	546	A	ILE	77	A	ASN	470	A	ASN	1081	A	ASN	469	A
ASN	109	A	ASP	474	A	THR	176	A	GLU	463	A	ILE	77	A	LEU	468	A	THR	1032	A	GLU	487	A
ASP	82	A	ASN	479	A	THR	223	A	THR	545	A	GLN	85	A	LEU	468	A	THR	1033	A	TRP	478	A
ARG	90	A	ASN	469	A	TYR	221	A	VAL	466	A	PRO	9	A	SER	408	A	THR	1116	A	THR	492	A
TYR	83	A	THR	492	A	ASN	245	A	PRO	475	A	ASP	114	A	TYR	491	A	ARG	1063	A	LYS	417	A
HIS	92	A	LEU	468	A	THR	217	A	ALA	490	A	ARG	33	A	GLY	483	A	TYR	1087	A	ALA	490	A
ASN	109	A	LEU	473	A	TYR	212	A	PHE	461	A	HIS	75	A	ASN	469	A	THR	1116	A	TYR	491	A
ARG	90	A	PRO	475	A	TYR	212	A	PRO	547	A	GLY	83	A	GLU	476	A	SER	1117	A	THR	489	A
LYS	88	A	THR	489	A	TYR	212	A	THR	546	A	PHE	10	A	LEU	485	A	GLY	1088	A	VAL	466	A
LYS	88	A	GLU	476	A	ASP	216	A	PRO	475	A	ILE	77	A	ASN	469	A	SER	1117	A	GLY	488	A
ASP	81	A	THR	492	A	LYS	215	A	ASP	474	A	TRP	7	A	LEU	485	A	TYR	1087	A	TRP	478	A
PHE	93	A	ASN	469	A	TYR	212	A	LEU	468	A	GLY	83	A	ASP	474	A	THR	1033	A	THR	489	A
PRO	85	A	THR	489	A	ARG	199	A	LEU	468	A	ARG	12	A	LEU	485	A	ARG	1063	A	PRO	475	A
THR	108	A	ASN	470	A	HIS	175	A	GLU	463	A	PHE	10	A	GLU	476	A	ASN	1118	A	ALA	490	A
HIS	92	A	VAL	466	A	LEU	192	A	GLU	476	A	LYS	87	A	ASN	469	A	GLY	1013	A	TYR	477	A
HIS	92	A	ASN	469	A	TYR	221	A	GLU	463	A	LYS	87	A	LEU	467	A	THR	1033	A	THR	486	A
LYS	88	A	TRP	478	A	ARG	199	A	ASN	469	A	THR	103	A	PRO	475	A	VAL	1090	A	LEU	467	A
LYS	88	A	GLY	488	A	HIS	175	A	ALA	549	A	ILE	97	A	ASN	464	A	SER	1112	A	ASP	462	A
ASP	82	A	TYR	491	A	TYR	212	A	ASN	469	A	SER	84	A	ASP	474	A	VAL	1090	A	LEU	468	A
GLY	89	A	ASN	469	A	LYS	215	A	LEU	467	A	GLN	85	A	PRO	475	A	SER	1079	A	THR	546	A
GLY	34	A	ARG	412	A	SER	224	A	PRO	547	A	THR	103	A	ALA	490	A	ARG	1063	A	ASP	474	A
THR	108	A	SER	471	A	GLU	247	A	LYS	417	A	THR	103	A	VAL	466	A	THR	1033	A	GLY	488	A
GLN	111	A	ASP	474	A	ASN	190	A	GLY	488	A	GLY	98	A	THR	492	A	GLU	1110	A	ASN	464	A
ASN	106	A	ASN	469	A	ARG	199	A	ASP	474	A	GLY	98	A	ASN	464	A	VAL	1091	A	THR	546	A
TYR	84	A	THR	489	A	LYS	195	A	TRP	478	A	LYS	78	A	LEU	468	A	SER	1079	A	ASN	469	A
LYS	88	A	ASN	479	A	LYS	215	A	SER	471	A	SER	101	A	LEU	467	A	THR	1080	A	ASN	469	A
TYR	84	A	ALA	490	A	ASN	190	A	THR	486	A	ARG	33	A	THR	486	A	GLY	1088	A	PRO	475	A
						LEU	177	A	GLU	463	A	PHE	20	A	LYS	506	B	ASN	1118	A	THR	489	A
						TYR	212	A	VAL	466	A	PRO	9	A	THR	404	A	THR	1032	A	GLY	488	A
						TYR	198	A	ASN	469	A	LYS	87	A	THR	546	A	THR	1032	A	TYR	477	A
						PRO	209	A	ASP	544	A	PRO	34	A	LEU	485	A	GLY	1088	A	LEU	468	A
						LEU	213	A	ASN	469	A	PRO	9	A	GLU	476	A	TYR	1087	A	ASN	479	A
						ASN	214	A	ASP	462	A	LYS	87	A	LEU	468	A	GLY	1034	A	GLU	476	A
						ASN	245	A	GLU	476	A	LYS	78	A	PHE	472	A	THR	1033	A	PRO	475	A
						ILE	200	A	ASN	469	A	PHE	20	A	HIS	508	B	THR	1032	A	THR	486	A
						LEU	213	A	LEU	468	A	PRO	34	A	TYR	477	A	CYS	1115	A	VAL	466	A
						PRO	189	A	GLY	488	A	PHE	82	A	GLU	476	A	SER	1089	A	VAL	466	A
						LYS	215	A	LEU	468	A	PHE	20	A	PRO	505	B	ASN	1012	A	GLU	476	A
						LYS	195	A	GLU	476	A	PHE	10	A	TYR	477	A	SER	1112	A	ASN	464	A
						ALA	174	A	PRO	547	A	GLY	83	A	TYR	477	A	TYR	1087	A	PRO	475	A
						HIS	175	A	ASP	462	A	PRO	9	A	PRO	407	A	GLY	1088	A	SER	471	A
						THR	191	A	GLU	487	A	SER	99	A	TYR	491	A	ARG	1094	A	THR	545	A
						ASN	214	A	VAL	466	A	LYS	78	A	SER	471	A	THR	1032	A	THR	404	A
						TYR	212	A	ASP	462	A	TRP	7	A	THR	404	A	THR	1092	A	THR	546	A
						THR	191	A	GLY	488	A	ASP	18	A	ALA	549	B	ARG	1094	A	PRO	547	A
						THR	217	A	VAL	466	A	SER	100	A	ASN	464	A	THR	1033	A	ALA	490	A
						ASP	216	A	ALA	490	A	ARG	33	A	LEU	485	A	ASN	1012	A	LYS	417	A
						ASN	190	A	ASN	482	A	LYS	78	A	LEU	473	A	TYR	1087	A	GLU	476	A
						TYR	207	A	ASP	544	A	PHE	82	A	TYR	477	A	THR	1080	A	ASN	470	A
						THR	223	A	PRO	547	A	TRP	7	A	ASP	484	A	THR	1032	A	LEU	485	A
						ASN	190	A	GLU	487	A	SER	101	A	VAL	466	A	SER	1089	A	LEU	468	A
						SER	194	A	THR	489	A	TRP	7	A	PRO	405	A	ILE	1078	A	ASN	469	A
						ILE	196	A	ALA	490	A	TRP	7	A	ALA	406	A	VAL	1091	A	ASN	469	A
						VAL	225	A	ASP	544	A	PRO	9	A	TYR	477	A	MET	1014	A	TYR	477	A
						HIS	175	A	PHE	461	A	ASP	114	A	ALA	490	A	SER	1089	A	ASN	469	A
						LYS	195	A	ALA	490	A							ASN	1118	A	THR	492	A
						HIS	175	A	PRO	547	A							HIS	1035	A	GLU	476	A
																		ILE	1078	A	THR	546	A
																		ARG	1094	A	ASP	544	A
																		VAL	1090	A	ASN	469	A
																		THR	1033	A	GLU	487	A
																		THR	1032	A	THR	489	A
